# Supplementary material for: Gut microbiota and pancreatic cancer risk, and the mediating role of immune cells and inflammatory cytokines: a Mendelian randomization study
Source: Front Immunol. 2024 Jul 25;15:1408770. doi: 10.3389/fimmu.2024.1408770 (PMC11306078; doi:10.3389/fimmu.2024.1408770)
Supplement: Supplementary Table 1 — Details of the instrumental variables (IV) included in the analysis, all MR analyses, and the results of the sensitivity analyses are incorporated. [file Table_1.xlsx]

## Sheet: Table description
Tables	Description
Table S1	STROBE-MR checklist of the study
Table S2	The instruments of Gut microbiota/Immune cells/Inflammatory cytokines/Pancreatic cancer
Table S3	The bidirectional two-sample Mendelian randomization (MR) analysis results between gut microbiota and Pancreatic cancer.
Table S4	Mendelian Randomization analysis on the causal effect between gut microbiota and immune cells.
Table S5	Mendelian Randomization analysis on the causal effect between gut microbiota and inflammatory cytokines.
Table S6	Mendelian Randomization analysis on the causal effect between immune cells and Pancreatic cancer.
Table S7	Mendelian Randomization analysis on the causal effect between inflammatory cytokines and Pancreatic cancer.
Table S8	UVMR pleiotropy and heterogeneity test for the UVMR analysis results
Table S9	Mediation analysis of the effect of gut microbiota on Pancreatic cancer via immune cells and inflammatory cytokines.

## Sheet: Table S1
Table S1. STROBE-MR checklist of the study
Section	Item No.	Checklist item	Page No
Title and abstract	1	Indicate Mendelian randomization (MR) as the study’s design in the title and/or the abstract if that is a main purpose of the study	1
Introduction
Background	2	Explain the scientific background and rationale for the reported study. What is the exposure? Is a potential causal relationship between exposure and outcome plausible? Justify why MR is a helpful method to address the study question	2-3
Objectives	3	State specific objectives clearly, including pre-specified causal hypotheses (if any). State that MR is a method that, under specific assumptions, intends to estimate causal effects	2-3
Methods
Study design and data sources	4	Present key elements of the study design early in the article. Consider including a table listing sources of data for all phases of the study. For each data source contributing to the analysis, describe the following:	3-4, Figure1
		a) Setting: Describe the study design and the underlying population, if possible. Describe the setting, locations, and relevant dates, including periods of recruitment, exposure, follow-up, and data collection, when available.	3-4, Figure1
		b) Participants: Give the eligibility criteria, and the sources and methods of selection of participants. Report the sample size, and whether any power or sample size calculations were carried out prior to the main analysis.	3-4
		c) Describe measurement, quality control and selection of genetic variants.	3-4
		d) For each exposure, outcome, and other relevant variables, describe methods of assessment and diagnostic criteria for diseases.	3-4
		e) Provide details of ethics committee approval and participant informed consent, if relevant.	NA
Assumptions	5	Explicitly state the three core IV assumptions for the main analysis (relevance, independence and exclusion restriction) as well assumptions for any additional or sensitivity analysis.	3
Statistical methods: main analysis	6	Describe statistical methods and statistics used.	4-5
		a) Describe how quantitative variables were handled in the analyses (i.e., scale, units, model).	4
		b) Describe how genetic variants were handled in the analyses and, if applicable, how their weights were selected.	4
		c) Describe the MR estimator (e.g. two-stage least squares, Wald ratio) and related statistics. Detail the included covariates and, in case of two-sample MR, whether the same covariate set was used for adjustment in the two samples.	5
		d) Explain how missing data were addressed.	NA
		e) If applicable, indicate how multiple testing was addressed.	NA
Assessment of assumption	7	Describe any methods or prior knowledge used to assess the assumptions or justify their validity.	5
Sensitivity analyses and additional analyses	8	Describe any sensitivity analyses or additional analyses performed (e.g. comparison of effect estimates from different approaches, independent replication, bias analytic techniques, validation of instruments, simulations)	5
Software and preregistration	9	a) Name statistical software and package(s), including version and settings used	5
		b) State whether the study protocol and details were pre_x0002_registered (as well as when and where)	NA
Results
Descriptive data	10	a) Report the numbers of individuals at each stage of included studies and reasons for exclusion. Consider use of a flow diagram.	Table1
		b) Report summary statistics for phenotypic exposure(s), outcome(s), and other relevant variables (e.g. means, SDs, proportions).	3-4, Table1
		c) If the data sources include meta-analyses of previous studies, provide the assessments of heterogeneity across these studies.	NA
		d) For two-sample MR: i. Provide justification of the similarity of the genetic variant-exposure associations between the exposure and outcome samples. ii. Provide information on the number of individuals who overlap between the exposure and outcome studies.	4
Main results	11	a) Report the associations between genetic variant and exposure, and between genetic variant and outcome, preferably on an interpretable scale.	6-7
		b) Report MR estimates of the relationship between exposure and outcome, and the measures of uncertainty from the MR analysis, on an interpretable scale, such as odds ratio or relative risk per SD difference.	6-7, Table S3
		c) If relevant, consider translating estimates of relative risk into absolute risk for a meaningful time period.	NA
		d) Consider plots to visualize results (e.g. forest plot, scatterplot of associations between genetic variants and outcome versus between genetic variants and exposure).	Figure2
Assessment of assumptions	12	a) Report the assessment of the validity of the assumptions.	7
		b) Report any additional statistics (e.g., assessments of heterogeneity across genetic variants, such as I2, Q statistic or E-value).	NA
Sensitivity analyses and additional analyses	13	a) Report any sensitivity analyses to assess the robustness of the main results to violations of the assumptions.	7
		b) Report results from other sensitivity analyses or additional analyses.	Table S6
		c) Report any assessment of direction of causal relationship (e.g., bidirectional MR).	Table S3
		d) When relevant, report and compare with estimates from non-MR analyse.	NA
		e) Consider additional plots to visualize results (e.g., leave-one-out analyses).	Figure S1, S2
Discussion
Key results	14	Summarize key results with reference to study objectives.	8-10
Limitations	15	Discuss limitations of the study, taking into account the validity of the IV assumptions, other sources of potential bias, and imprecision. Discuss both direction and magnitude of any potential bias and any efforts to address them.	10
Interpretation	16	a) Meaning: Give a cautious overall interpretation of results in the context of their limitations in comparison with other studies.	8-10
		b) Mechanism: Discuss underlying biological mechanisms that could drive a potential causal relationship between the investigated exposure and the outcome, and whether the gene-environment equivalence assumption is reasonable. Use causal language carefully, clarifying that IV estimates may provide causal effects only under certain assumptions.	8-10
		c) Clinical relevance: Discuss whether the results have clinical or public policy relevance, and to what extent they inform effect sizes of possible interventions.	8-10
Generalizability	17	Discuss the generalizability of the study results (a) to other populations, (b) across other exposure periods/timings, and (c) across other levels of exposure	8-10
Other information
Funding	18	Describe sources of funding and the role of funders in the present study and, if applicable, sources of funding for the databases and original study or studies on which the present study is based.	11
Data and data sharing	19	Provide the data used to perform all analyses or report where and how the data can be accessed, and reference these sources in the article. Provide the statistical code needed to reproduce the results in the article, or report whether the code is publicly accessible and if so, where.	11
Conflicts of Interest	20	All authors should declare all potential conflicts of interest.	11

## Sheet: Table S2
Table S2. The instruments of Gut microbiota/Immune cells/Inflammatory cytokines/Pancreatic cancer
The instruments of Gut microbiota
Exposure	SNP	Effect allele	Other allele	Beta	Standard error	Effect allele frequency	Chrosome	Position	Samplesize	P value	R2	F statistics
p__Actinobacteria	rs182549	T	C	-0.139992	0.0191018	0.756083	2	136616754	7727	2.32292e-13	0.00690306	53.6968
p__Actinobacteria	rs74452406	T	C	-0.150322	0.03268	0.0727759	3	63012872	7727	4.2285e-06	0.00273076	21.1529
p__Actinobacteria	rs795981	T	C	-0.119768	0.0269254	0.119956	4	140802689	7727	8.66137e-06	0.00255409	19.7809
p__Actinobacteria	rs62347983	G	C	0.0725887	0.0161339	0.489964	4	165130380	7727	6.82316e-06	0.00261282	20.2369
p__Actinobacteria	rs318801	A	G	-0.103537	0.023416	0.176296	5	55410143	7727	9.79498e-06	0.00252383	19.5459
p__Actinobacteria	rs35344390	T	C	0.0894152	0.0191949	0.236588	5	79628446	7727	3.18875e-06	0.0028004	21.6939
p__Actinobacteria	rs2197344	C	G	-0.0843425	0.0165228	0.616961	6	92899617	7727	3.31484e-07	0.00336087	26.0503
p__Actinobacteria	rs61939486	C	T	-0.125014	0.0235191	0.149904	12	119663906	7727	1.06422e-07	0.00364314	28.2462
p__Actinobacteria	rs926010	A	C	0.104148	0.0205103	0.76559	15	24038174	7727	3.81794e-07	0.0033258	25.7776
p__Actinobacteria	rs12955365	G	T	-0.0871341	0.0190617	0.394177	18	75219184	7727	4.85019e-06	0.00269693	20.8901
p__Actinobacteria	rs6044857	G	A	0.0799453	0.0168999	0.389459	20	17496742	7727	2.23929e-06	0.00288771	22.3722
p__Actinobacteria.c__Actinobacteria	rs182549	T	C	-0.139995	0.0191017	0.756083	2	136616754	7727	2.32064e-13	0.00690331	53.6988
p__Actinobacteria.c__Actinobacteria	rs74452406	T	C	-0.150306	0.0326799	0.0727759	3	63012872	7727	4.2381e-06	0.0027302	21.1485
p__Actinobacteria.c__Actinobacteria	rs795981	T	C	-0.119776	0.0269253	0.119956	4	140802689	7727	8.64958e-06	0.00255443	19.7835
p__Actinobacteria.c__Actinobacteria	rs62347983	G	C	0.0725885	0.0161339	0.489964	4	165130380	7727	6.82336e-06	0.00261282	20.2369
p__Actinobacteria.c__Actinobacteria	rs318801	A	G	-0.103544	0.023416	0.176296	5	55410143	7727	9.78114e-06	0.00252418	19.5486
p__Actinobacteria.c__Actinobacteria	rs35344390	T	C	0.0894189	0.0191949	0.236588	5	79628446	7727	3.18561e-06	0.00280065	21.6958
p__Actinobacteria.c__Actinobacteria	rs2197344	C	G	-0.0843355	0.0165228	0.616961	6	92899617	7727	3.32206e-07	0.00336033	26.0461
p__Actinobacteria.c__Actinobacteria	rs61939486	C	T	-0.125022	0.0235191	0.149904	12	119663906	7727	1.06219e-07	0.00364362	28.2499
p__Actinobacteria.c__Actinobacteria	rs926010	A	C	0.104151	0.0205103	0.76559	15	24038174	7727	3.81448e-07	0.00332603	25.7793
p__Actinobacteria.c__Actinobacteria	rs12955365	G	T	-0.087128	0.0190616	0.394177	18	75219184	7727	4.85735e-06	0.00269657	20.8873
p__Actinobacteria.c__Actinobacteria	rs6044857	G	A	0.0799424	0.0168998	0.389459	20	17496742	7727	2.2411e-06	0.00288751	22.3706
p__Actinobacteria.c__Actinobacteria.o__Actinomycetales	rs13236023	A	G	0.136667	0.0305984	0.438839	7	21591664	2367	7.95216e-06	0.00835767	19.9325
p__Actinobacteria.c__Actinobacteria.o__Actinomycetales	rs888195	C	G	0.159694	0.031906	0.335821	12	2834412	2367	5.58235e-07	0.0104727	25.0302
p__Actinobacteria.c__Actinobacteria.o__Actinomycetales	rs7334276	C	T	0.196266	0.0428465	0.152166	13	43399563	2367	4.6348e-06	0.00878674	20.9648
p__Actinobacteria.c__Actinobacteria.o__Actinomycetales.f__Micrococcaceae	rs616801	A	G	0.247127	0.0529429	0.119849	1	95011698	1959	3.04427e-06	0.0109999	21.7662
p__Actinobacteria.c__Actinobacteria.o__Actinomycetales.f__Micrococcaceae	rs17049177	A	G	-0.259548	0.0538955	0.110945	2	129915467	1959	1.46641e-06	0.0116999	23.1679
p__Actinobacteria.c__Actinobacteria.o__Actinomycetales.f__Micrococcaceae	rs709159	A	C	-0.173535	0.0376231	0.759341	3	12481203	1959	3.97942e-06	0.0107433	21.253
p__Actinobacteria.c__Actinobacteria.o__Actinomycetales.f__Micrococcaceae	rs9268614	G	T	-0.186289	0.0404122	0.200868	6	32402778	1959	4.03198e-06	0.0107308	21.2279
p__Actinobacteria.c__Actinobacteria.o__Actinomycetales.f__Micrococcaceae	rs80010435	A	G	-0.324559	0.0731352	0.0533435	9	140767792	1959	9.08874e-06	0.00995302	19.6739
p__Actinobacteria.c__Actinobacteria.o__Actinomycetales.f__Micrococcaceae	rs888195	C	G	0.165585	0.0339776	0.331862	12	2834412	1959	1.09715e-06	0.0119781	23.7254
p__Actinobacteria.c__Actinobacteria.o__Actinomycetales.f__Micrococcaceae.g__Rothia	rs769155	C	G	-0.147631	0.0331519	0.424259	1	29791430	1959	8.46154e-06	0.0100214	19.8104
p__Actinobacteria.c__Actinobacteria.o__Actinomycetales.f__Micrococcaceae.g__Rothia	rs616801	A	G	0.247295	0.0525607	0.119849	1	95011698	1959	2.53952e-06	0.0111736	22.1138
p__Actinobacteria.c__Actinobacteria.o__Actinomycetales.f__Micrococcaceae.g__Rothia	rs17049177	A	G	-0.258588	0.0535065	0.110945	2	129915467	1959	1.34601e-06	0.0117821	23.3325
p__Actinobacteria.c__Actinobacteria.o__Actinomycetales.f__Micrococcaceae.g__Rothia	rs709159	A	C	-0.173838	0.0373515	0.759341	3	12481203	1959	3.25384e-06	0.0109361	21.6386
p__Actinobacteria.c__Actinobacteria.o__Actinomycetales.f__Micrococcaceae.g__Rothia	rs10513070	T	A	-0.146609	0.0327864	0.454366	5	11087711	1959	7.76233e-06	0.0101039	19.9751
p__Actinobacteria.c__Actinobacteria.o__Actinomycetales.f__Micrococcaceae.g__Rothia	rs9268614	G	T	-0.185915	0.0401205	0.200868	6	32402778	1959	3.58804e-06	0.0108425	21.4513
p__Actinobacteria.c__Actinobacteria.o__Actinomycetales.f__Micrococcaceae.g__Rothia	rs80010435	A	G	-0.324347	0.0726073	0.0533435	9	140767792	1959	7.92735e-06	0.0100838	19.9349
p__Actinobacteria.c__Actinobacteria.o__Actinomycetales.f__Micrococcaceae.g__Rothia	rs888195	C	G	0.165638	0.0337323	0.331862	12	2834412	1959	9.09073e-07	0.0121585	24.0871
p__Actinobacteria.c__Actinobacteria.o__Actinomycetales.f__Micrococcaceae.g__Rothia.s__Rothia_mucilaginosa	rs616801	A	G	0.239717	0.0533128	0.120176	1	95011698	1895	6.91071e-06	0.0105564	20.1965
p__Actinobacteria.c__Actinobacteria.o__Actinomycetales.f__Micrococcaceae.g__Rothia.s__Rothia_mucilaginosa	rs1576176	C	A	-0.168022	0.0380378	0.27476	1	98911950	1895	9.99697e-06	0.0101916	19.4914
p__Actinobacteria.c__Actinobacteria.o__Actinomycetales.f__Micrococcaceae.g__Rothia.s__Rothia_mucilaginosa	rs17049177	A	G	-0.266492	0.0540994	0.112621	2	129915467	1895	8.39435e-07	0.0126429	24.2396
p__Actinobacteria.c__Actinobacteria.o__Actinomycetales.f__Micrococcaceae.g__Rothia.s__Rothia_mucilaginosa	rs888195	C	G	0.161843	0.034311	0.332147	12	2834412	1895	2.39405e-06	0.011605	22.2262
p__Actinobacteria.c__Actinobacteria.o__Bifidobacteriales	rs1546579	T	C	-0.0772113	0.0172048	0.405264	1	61319955	7252	7.19737e-06	0.00276948	20.1345
p__Actinobacteria.c__Actinobacteria.o__Bifidobacteriales	rs182549	T	C	-0.153278	0.0196365	0.755025	2	136616754	7252	5.91372e-15	0.00833183	60.9133
p__Actinobacteria.c__Actinobacteria.o__Bifidobacteriales	rs74452406	T	C	-0.175989	0.0339529	0.0723787	3	63012872	7252	2.17947e-07	0.0036911	26.8596
p__Actinobacteria.c__Actinobacteria.o__Bifidobacteriales	rs11732081	T	C	0.0783349	0.0174252	0.364727	4	62600906	7252	6.9406e-06	0.00277901	20.204
p__Actinobacteria.c__Actinobacteria.o__Bifidobacteriales	rs4859454	T	C	0.122763	0.0263015	0.114125	4	77541509	7252	3.04838e-06	0.00299512	21.7799
p__Actinobacteria.c__Actinobacteria.o__Bifidobacteriales	rs4472164	G	A	-0.125369	0.0275371	0.103173	4	168344708	7252	5.29496e-06	0.00285003	20.7218
p__Actinobacteria.c__Actinobacteria.o__Bifidobacteriales	rs12657170	C	T	0.0785189	0.0167389	0.46418	5	79643369	7252	2.72151e-06	0.00302495	21.9975
p__Actinobacteria.c__Actinobacteria.o__Bifidobacteriales	rs10455532	G	A	-0.0769356	0.0167272	0.552534	6	92883361	7252	4.23658e-06	0.0029086	21.1489
p__Actinobacteria.c__Actinobacteria.o__Bifidobacteriales	rs77432108	T	A	0.0957298	0.0215477	0.183749	8	74446780	7252	8.88376e-06	0.00271429	19.7321
p__Actinobacteria.c__Actinobacteria.o__Bifidobacteriales	rs61939486	C	T	-0.110897	0.0243794	0.148052	12	119663906	7252	5.39476e-06	0.00284513	20.6861
p__Actinobacteria.c__Actinobacteria.o__Bifidobacteriales	rs10873640	T	C	0.0909807	0.0201028	0.759057	15	24025547	7252	6.01738e-06	0.00281646	20.477
p__Actinobacteria.c__Actinobacteria.o__Bifidobacteriales	rs34823013	G	T	-0.0869105	0.0194389	0.661291	19	552579	7252	7.78729e-06	0.00274882	19.9839
p__Actinobacteria.c__Actinobacteria.o__Bifidobacteriales.f__Bifidobacteriaceae	rs1546579	T	C	-0.0772188	0.0172048	0.405264	1	61319955	7252	7.18218e-06	0.00277003	20.1385
p__Actinobacteria.c__Actinobacteria.o__Bifidobacteriales.f__Bifidobacteriaceae	rs182549	T	C	-0.153302	0.0196364	0.755025	2	136616754	7252	5.85582e-15	0.00833446	60.9327
p__Actinobacteria.c__Actinobacteria.o__Bifidobacteriales.f__Bifidobacteriaceae	rs74452406	T	C	-0.176051	0.0339528	0.0723787	3	63012872	7252	2.15818e-07	0.00369369	26.8786
p__Actinobacteria.c__Actinobacteria.o__Bifidobacteriales.f__Bifidobacteriaceae	rs11732081	T	C	0.0783377	0.0174251	0.364727	4	62600906	7252	6.93518e-06	0.00277921	20.2055
p__Actinobacteria.c__Actinobacteria.o__Bifidobacteriales.f__Bifidobacteriaceae	rs4859454	T	C	0.122758	0.0263014	0.114125	4	77541509	7252	3.05125e-06	0.00299487	21.778
p__Actinobacteria.c__Actinobacteria.o__Bifidobacteriales.f__Bifidobacteriaceae	rs4472164	G	A	-0.125353	0.027537	0.103173	4	168344708	7252	5.31006e-06	0.00284929	20.7164
p__Actinobacteria.c__Actinobacteria.o__Bifidobacteriales.f__Bifidobacteriaceae	rs12657170	C	T	0.0785084	0.0167389	0.46418	5	79643369	7252	2.72976e-06	0.00302416	21.9916
p__Actinobacteria.c__Actinobacteria.o__Bifidobacteriales.f__Bifidobacteriaceae	rs10455532	G	A	-0.0769154	0.0167272	0.552534	6	92883361	7252	4.26097e-06	0.00290709	21.1379
p__Actinobacteria.c__Actinobacteria.o__Bifidobacteriales.f__Bifidobacteriaceae	rs77432108	T	A	0.0957041	0.0215476	0.183749	8	74446780	7252	8.93282e-06	0.00271284	19.7216
p__Actinobacteria.c__Actinobacteria.o__Bifidobacteriales.f__Bifidobacteriaceae	rs61939486	C	T	-0.110859	0.0243793	0.148052	12	119663906	7252	5.43506e-06	0.00284318	20.6718
p__Actinobacteria.c__Actinobacteria.o__Bifidobacteriales.f__Bifidobacteriaceae	rs10873640	T	C	0.0909746	0.0201027	0.759057	15	24025547	7252	6.0257e-06	0.0028161	20.4744
p__Actinobacteria.c__Actinobacteria.o__Bifidobacteriales.f__Bifidobacteriaceae	rs34823013	G	T	-0.0869075	0.0194389	0.661291	19	552579	7252	7.79248e-06	0.00274865	19.9826
p__Actinobacteria.c__Actinobacteria.o__Bifidobacteriales.f__Bifidobacteriaceae.g__Bifidobacterium	rs182549	T	C	-0.152231	0.0196209	0.754899	2	136616754	7244	8.5872e-15	0.00824127	60.1793
p__Actinobacteria.c__Actinobacteria.o__Bifidobacteriales.f__Bifidobacteriaceae.g__Bifidobacterium	rs74452406	T	C	-0.171486	0.0340129	0.0721825	3	63012872	7244	4.61197e-07	0.00349679	25.4126
p__Actinobacteria.c__Actinobacteria.o__Bifidobacteriales.f__Bifidobacteriaceae.g__Bifidobacterium	rs11732081	T	C	0.0774997	0.0174123	0.364923	4	62600906	7244	8.55231e-06	0.00272725	19.8048
p__Actinobacteria.c__Actinobacteria.o__Bifidobacteriales.f__Bifidobacteriaceae.g__Bifidobacterium	rs4859454	T	C	0.120463	0.0262743	0.114251	4	77541509	7244	4.54372e-06	0.0028934	21.0148
p__Actinobacteria.c__Actinobacteria.o__Bifidobacteriales.f__Bifidobacteriaceae.g__Bifidobacterium	rs4472164	G	A	-0.125655	0.0275202	0.103149	4	168344708	7244	4.97346e-06	0.00286964	20.8417
p__Actinobacteria.c__Actinobacteria.o__Bifidobacteriales.f__Bifidobacteriaceae.g__Bifidobacterium	rs12657170	C	T	0.0770323	0.0167241	0.464323	5	79643369	7244	4.1034e-06	0.00292021	21.2101
p__Actinobacteria.c__Actinobacteria.o__Bifidobacteriales.f__Bifidobacteriaceae.g__Bifidobacterium	rs10455532	G	A	-0.0769908	0.0167217	0.552592	6	92883361	7244	4.1397e-06	0.00291789	21.1932
p__Actinobacteria.c__Actinobacteria.o__Bifidobacteriales.f__Bifidobacteriaceae.g__Bifidobacterium	rs61939486	C	T	-0.108607	0.0243638	0.147975	12	119663906	7244	8.28371e-06	0.00273563	19.8658
p__Actinobacteria.c__Actinobacteria.o__Bifidobacteriales.f__Bifidobacteriaceae.g__Bifidobacterium	rs10873640	T	C	0.0909496	0.0200943	0.759129	15	24025547	7244	6.007e-06	0.00282002	20.4803
p__Actinobacteria.c__Actinobacteria.o__Bifidobacteriales.f__Bifidobacteriaceae.g__Bifidobacterium	rs72993945	A	G	-0.0818989	0.0181838	0.334215	18	77284465	7244	6.67006e-06	0.00279251	20.28
p__Actinobacteria.c__Actinobacteria.o__Bifidobacteriales.f__Bifidobacteriaceae.g__Bifidobacterium.s__Bifidobacterium_adolescentis	rs4850073	C	A	0.0822314	0.018284	0.553973	2	3668657	6328	6.8773e-06	0.00318625	20.2207
p__Actinobacteria.c__Actinobacteria.o__Bifidobacteriales.f__Bifidobacteriaceae.g__Bifidobacterium.s__Bifidobacterium_adolescentis	rs6754311	C	T	0.155851	0.020817	0.251472	2	136707982	6328	7.06245e-14	0.00877981	56.033
p__Actinobacteria.c__Actinobacteria.o__Bifidobacteriales.f__Bifidobacteriaceae.g__Bifidobacterium.s__Bifidobacterium_adolescentis	rs4351047	G	A	0.0971883	0.0186404	0.36675	4	62600423	6328	1.84947e-07	0.00427751	27.1758
p__Actinobacteria.c__Actinobacteria.o__Bifidobacteriales.f__Bifidobacteriaceae.g__Bifidobacterium.s__Bifidobacterium_adolescentis	rs10063054	G	C	0.0791831	0.0178997	0.467107	5	79644688	6328	9.70181e-06	0.00308295	19.5631
p__Actinobacteria.c__Actinobacteria.o__Bifidobacteriales.f__Bifidobacteriaceae.g__Bifidobacterium.s__Bifidobacterium_adolescentis	rs4256405	C	T	-0.082761	0.0179317	0.548601	6	92885622	6328	3.92423e-06	0.00335494	21.2948
p__Actinobacteria.c__Actinobacteria.o__Bifidobacteriales.f__Bifidobacteriaceae.g__Bifidobacterium.s__Bifidobacterium_adolescentis	rs6455422	G	A	0.111628	0.0246764	0.847819	6	169185589	6328	6.0775e-06	0.0032234	20.4572
p__Actinobacteria.c__Actinobacteria.o__Bifidobacteriales.f__Bifidobacteriaceae.g__Bifidobacterium.s__Bifidobacterium_adolescentis	rs11986537	T	C	0.0995351	0.0214947	0.214997	8	106880649	6328	3.64448e-06	0.00337719	21.4365
p__Actinobacteria.c__Actinobacteria.o__Bifidobacteriales.f__Bifidobacteriaceae.g__Bifidobacterium.s__Bifidobacterium_adolescentis	rs144770262	A	G	0.165532	0.0363538	0.0673369	9	34067427	6328	5.27932e-06	0.00326572	20.7266
p__Actinobacteria.c__Actinobacteria.o__Bifidobacteriales.f__Bifidobacteriaceae.g__Bifidobacterium.s__Bifidobacterium_adolescentis	rs4110696	G	A	0.0844345	0.0184397	0.518612	9	95579816	6328	4.6731e-06	0.0033024	20.9602
p__Actinobacteria.c__Actinobacteria.o__Bifidobacteriales.f__Bifidobacteriaceae.g__Bifidobacterium.s__Bifidobacterium_adolescentis	rs4646215	G	A	0.14565	0.0317535	0.105415	13	99384317	6328	4.49908e-06	0.00331381	21.0329
p__Actinobacteria.c__Actinobacteria.o__Bifidobacteriales.f__Bifidobacteriaceae.g__Bifidobacterium.s__Bifidobacterium_adolescentis	rs74394156	T	C	0.184682	0.0400043	0.0554058	14	55666085	6328	3.90145e-06	0.00335669	21.3059
p__Actinobacteria.c__Actinobacteria.o__Bifidobacteriales.f__Bifidobacteriaceae.g__Bifidobacterium.s__Bifidobacterium_adolescentis	rs8045380	T	C	0.103317	0.0224329	0.302176	16	85669376	6328	4.11305e-06	0.0033408	21.2047
p__Actinobacteria.c__Actinobacteria.o__Bifidobacteriales.f__Bifidobacteriaceae.g__Bifidobacterium.s__Bifidobacterium_bifidum	rs722497	T	C	-0.152155	0.0316192	0.431651	1	30172044	2041	1.49351e-06	0.0112183	23.1336
p__Actinobacteria.c__Actinobacteria.o__Bifidobacteriales.f__Bifidobacteriaceae.g__Bifidobacterium.s__Bifidobacterium_bifidum	rs17453521	A	G	-0.249613	0.0536054	0.105451	2	9711055	2041	3.2164e-06	0.010512	21.6617
p__Actinobacteria.c__Actinobacteria.o__Bifidobacteriales.f__Bifidobacteriaceae.g__Bifidobacterium.s__Bifidobacterium_bifidum	rs57711736	A	G	-0.154629	0.0348695	0.288477	2	172460954	2041	9.22834e-06	0.00954296	19.6456
p__Actinobacteria.c__Actinobacteria.o__Bifidobacteriales.f__Bifidobacteriaceae.g__Bifidobacterium.s__Bifidobacterium_bifidum	rs849116	C	T	-0.169775	0.0354719	0.733871	2	206025813	2041	1.69998e-06	0.011099	22.8849
p__Actinobacteria.c__Actinobacteria.o__Bifidobacteriales.f__Bifidobacteriaceae.g__Bifidobacterium.s__Bifidobacterium_bifidum	rs9848175	G	A	0.315157	0.068015	0.0591492	3	8743076	2041	3.5928e-06	0.0104102	21.4496
p__Actinobacteria.c__Actinobacteria.o__Bifidobacteriales.f__Bifidobacteriaceae.g__Bifidobacterium.s__Bifidobacterium_bifidum	rs76631862	T	G	-0.303243	0.0683874	0.0707669	3	193922574	2041	9.2415e-06	0.00954165	19.6429
p__Actinobacteria.c__Actinobacteria.o__Bifidobacteriales.f__Bifidobacteriaceae.g__Bifidobacterium.s__Bifidobacterium_bifidum	rs12512757	A	T	-0.149671	0.0334506	0.324977	4	166271012	2041	7.66347e-06	0.00971366	20.0004
p__Actinobacteria.c__Actinobacteria.o__Bifidobacteriales.f__Bifidobacteriaceae.g__Bifidobacterium.s__Bifidobacterium_bifidum	rs4861647	C	T	0.208894	0.044876	0.150116	4	185874675	2041	3.24121e-06	0.0105049	21.647
p__Actinobacteria.c__Actinobacteria.o__Bifidobacteriales.f__Bifidobacteriaceae.g__Bifidobacterium.s__Bifidobacterium_bifidum	rs62555927	G	A	-0.340244	0.0714205	0.0606565	9	33875214	2041	1.89834e-06	0.0109974	22.673
p__Actinobacteria.c__Actinobacteria.o__Bifidobacteriales.f__Bifidobacteriaceae.g__Bifidobacterium.s__Bifidobacterium_bifidum	rs8176645	A	T	-0.253949	0.0337764	0.302548	9	136149098	2041	5.54034e-14	0.0269498	56.4726
p__Actinobacteria.c__Actinobacteria.o__Bifidobacteriales.f__Bifidobacteriaceae.g__Bifidobacterium.s__Bifidobacterium_bifidum	rs10506461	A	G	-0.155664	0.0346141	0.301291	12	63451202	2041	6.88788e-06	0.00981171	20.2043
p__Actinobacteria.c__Actinobacteria.o__Bifidobacteriales.f__Bifidobacteriaceae.g__Bifidobacterium.s__Bifidobacterium_bifidum	rs7334864	A	G	0.159013	0.0346593	0.340897	13	30941441	2041	4.47749e-06	0.0102077	21.0281
p__Actinobacteria.c__Actinobacteria.o__Bifidobacteriales.f__Bifidobacteriaceae.g__Bifidobacterium.s__Bifidobacterium_bifidum	rs9525230	G	A	-0.153082	0.0335192	0.65034	13	114827500	2041	4.94798e-06	0.0101158	20.8369
p__Actinobacteria.c__Actinobacteria.o__Bifidobacteriales.f__Bifidobacteriaceae.g__Bifidobacterium.s__Bifidobacterium_bifidum	rs11630244	G	A	0.245762	0.0532982	0.905194	15	60021637	2041	4.00594e-06	0.01031	21.2412
p__Actinobacteria.c__Actinobacteria.o__Bifidobacteriales.f__Bifidobacteriaceae.g__Bifidobacterium.s__Bifidobacterium_bifidum	rs56249713	C	T	0.143906	0.0323284	0.418761	18	67533332	2041	8.532e-06	0.00961503	19.7954
p__Actinobacteria.c__Actinobacteria.o__Bifidobacteriales.f__Bifidobacteriaceae.g__Bifidobacterium.s__Bifidobacterium_bifidum	rs59340188	T	C	0.321324	0.0616893	0.072011	18	74766684	2041	1.90123e-07	0.0131186	27.1044
p__Actinobacteria.c__Actinobacteria.o__Bifidobacteriales.f__Bifidobacteriaceae.g__Bifidobacterium.s__Bifidobacterium_catenulatum	rs35948646	A	G	0.220754	0.0469154	0.261115	3	132512280	1138	2.5341e-06	0.0190843	22.1016
p__Actinobacteria.c__Actinobacteria.o__Bifidobacteriales.f__Bifidobacteriaceae.g__Bifidobacterium.s__Bifidobacterium_catenulatum	rs79651411	C	T	-0.354719	0.0802928	0.0809987	5	106428974	1138	9.97046e-06	0.0168612	19.4828
p__Actinobacteria.c__Actinobacteria.o__Bifidobacteriales.f__Bifidobacteriaceae.g__Bifidobacterium.s__Bifidobacterium_catenulatum	rs9451310	G	C	-0.199344	0.0449893	0.434209	6	90699279	1138	9.38299e-06	0.0169597	19.5986
p__Actinobacteria.c__Actinobacteria.o__Bifidobacteriales.f__Bifidobacteriaceae.g__Bifidobacterium.s__Bifidobacterium_catenulatum	rs6953241	G	A	-0.280431	0.0610176	0.143714	7	6203231	1138	4.30887e-06	0.0182227	21.0852
p__Actinobacteria.c__Actinobacteria.o__Bifidobacteriales.f__Bifidobacteriaceae.g__Bifidobacterium.s__Bifidobacterium_catenulatum	rs76993859	G	A	-0.379147	0.0842051	0.0665616	9	26245338	1138	6.71073e-06	0.0175036	20.2383
p__Actinobacteria.c__Actinobacteria.o__Bifidobacteriales.f__Bifidobacteriaceae.g__Bifidobacterium.s__Bifidobacterium_catenulatum	rs12580899	C	G	-0.252223	0.0546145	0.16696	12	125409716	1138	3.86992e-06	0.0183971	21.2907
p__Actinobacteria.c__Actinobacteria.o__Bifidobacteriales.f__Bifidobacteriaceae.g__Bifidobacterium.s__Bifidobacterium_catenulatum	rs80133499	A	C	0.388075	0.0868196	0.078645	18	6265012	1138	7.82552e-06	0.0172542	19.9449
p__Actinobacteria.c__Actinobacteria.o__Bifidobacteriales.f__Bifidobacteriaceae.g__Bifidobacterium.s__Bifidobacterium_longum	rs13391731	G	A	-0.0876715	0.018818	0.321654	2	35127980	6650	3.17875e-06	0.00325337	21.699
p__Actinobacteria.c__Actinobacteria.o__Bifidobacteriales.f__Bifidobacteriaceae.g__Bifidobacterium.s__Bifidobacterium_longum	rs6546996	G	A	-0.122113	0.0273032	0.125529	2	75637636	6650	7.73231e-06	0.00299894	19.9969
p__Actinobacteria.c__Actinobacteria.o__Bifidobacteriales.f__Bifidobacteriaceae.g__Bifidobacterium.s__Bifidobacterium_longum	rs1446585	G	A	0.115634	0.0209054	0.22812	2	136407479	6650	3.1787e-08	0.00457972	30.5861
p__Actinobacteria.c__Actinobacteria.o__Bifidobacteriales.f__Bifidobacteriaceae.g__Bifidobacterium.s__Bifidobacterium_longum	rs6780177	T	C	0.128654	0.0263775	0.133534	3	21647818	6650	1.07481e-06	0.00356458	23.7821
p__Actinobacteria.c__Actinobacteria.o__Bifidobacteriales.f__Bifidobacteriaceae.g__Bifidobacterium.s__Bifidobacterium_longum	rs11721919	G	C	-0.0863411	0.0191923	0.494196	4	84286100	6650	6.83598e-06	0.00303416	20.2325
p__Actinobacteria.c__Actinobacteria.o__Bifidobacteriales.f__Bifidobacteriaceae.g__Bifidobacterium.s__Bifidobacterium_longum	rs10033190	C	T	0.0978871	0.0207273	0.751453	4	118215853	6650	2.32815e-06	0.00334266	22.2965
p__Actinobacteria.c__Actinobacteria.o__Bifidobacteriales.f__Bifidobacteriaceae.g__Bifidobacterium.s__Bifidobacterium_longum	rs7761703	T	A	-0.155642	0.0311847	0.0990624	6	1602451	6650	6.00741e-07	0.00373187	24.9024
p__Actinobacteria.c__Actinobacteria.o__Bifidobacteriales.f__Bifidobacteriaceae.g__Bifidobacterium.s__Bifidobacterium_longum	rs11786426	G	A	0.0825932	0.0184837	0.349925	8	74432076	6650	7.8794e-06	0.00299355	19.9609
p__Actinobacteria.c__Actinobacteria.o__Bifidobacteriales.f__Bifidobacteriaceae.g__Bifidobacterium.s__Bifidobacterium_longum	rs13264085	A	T	0.0990459	0.0223532	0.195272	8	127678826	6650	9.38219e-06	0.00294368	19.6274
p__Actinobacteria.c__Actinobacteria.o__Bifidobacteriales.f__Bifidobacteriaceae.g__Bifidobacterium.s__Bifidobacterium_longum	rs10843776	G	T	-0.0925649	0.0205387	0.257126	12	30699515	6650	6.57958e-06	0.0030451	20.3056
p__Actinobacteria.c__Actinobacteria.o__Bifidobacteriales.f__Bifidobacteriaceae.g__Bifidobacterium.s__Bifidobacterium_longum	rs77019567	A	T	0.177891	0.0397631	0.0533973	12	102075870	6650	7.68517e-06	0.00300069	20.0086
p__Actinobacteria.c__Actinobacteria.o__Bifidobacteriales.f__Bifidobacteriaceae.g__Bifidobacterium.s__Bifidobacterium_longum	rs73412051	A	G	0.155347	0.0334656	0.0787996	12	119644004	6650	3.45062e-06	0.00322985	21.5416
p__Actinobacteria.c__Actinobacteria.o__Coriobacteriales	rs77502228	T	A	-0.160699	0.0353101	0.0575034	2	140505773	7685	5.3371e-06	0.00268792	20.7069
p__Actinobacteria.c__Actinobacteria.o__Coriobacteriales	rs6793441	A	C	0.0834256	0.0186693	0.323931	3	8775223	7685	7.87371e-06	0.00259161	19.9631
p__Actinobacteria.c__Actinobacteria.o__Coriobacteriales	rs28806584	C	G	-0.08201	0.017878	0.696357	3	68010971	7685	4.49212e-06	0.00273065	21.037
p__Actinobacteria.c__Actinobacteria.o__Coriobacteriales	rs4234207	G	A	0.118166	0.0242532	0.86877	3	194731909	7685	1.10364e-06	0.0030794	23.7321
p__Actinobacteria.c__Actinobacteria.o__Coriobacteriales	rs2907732	A	C	0.0825064	0.0175735	0.606662	7	153780749	7685	2.66686e-06	0.00286004	22.0367
p__Actinobacteria.c__Actinobacteria.o__Coriobacteriales	rs78362376	G	C	0.123064	0.026639	0.105462	8	106944849	7685	3.84299e-06	0.00276936	21.3361
p__Actinobacteria.c__Actinobacteria.o__Coriobacteriales	rs7831606	A	T	-0.0995627	0.0221652	0.163846	8	128455694	7685	7.06067e-06	0.00261859	20.1715
p__Actinobacteria.c__Actinobacteria.o__Coriobacteriales	rs550057	T	C	0.110155	0.0185759	0.250228	9	136146597	7685	3.02942e-09	0.00455494	35.1557
p__Actinobacteria.c__Actinobacteria.o__Coriobacteriales	rs11652058	A	G	0.0912553	0.0199153	0.217003	17	64584932	7685	4.60179e-06	0.00272467	20.9908
p__Actinobacteria.c__Actinobacteria.o__Coriobacteriales	rs2849714	C	T	0.122786	0.0269752	0.10702	21	43208598	7685	5.31872e-06	0.00268877	20.7136
p__Actinobacteria.c__Actinobacteria.o__Coriobacteriales.f__Coriobacteriaceae	rs77502228	T	A	-0.160702	0.0353101	0.0575034	2	140505773	7685	5.33501e-06	0.00268802	20.7077
p__Actinobacteria.c__Actinobacteria.o__Coriobacteriales.f__Coriobacteriaceae	rs6793441	A	C	0.0834386	0.0186694	0.323931	3	8775223	7685	7.84841e-06	0.00259241	19.9692
p__Actinobacteria.c__Actinobacteria.o__Coriobacteriales.f__Coriobacteriaceae	rs28806584	C	G	-0.0819916	0.017878	0.696357	3	68010971	7685	4.51455e-06	0.00272941	21.0275
p__Actinobacteria.c__Actinobacteria.o__Coriobacteriales.f__Coriobacteriaceae	rs4234207	G	A	0.118163	0.0242532	0.86877	3	194731909	7685	1.10444e-06	0.00307922	23.7307
p__Actinobacteria.c__Actinobacteria.o__Coriobacteriales.f__Coriobacteriaceae	rs2907732	A	C	0.082498	0.0175735	0.606662	7	153780749	7685	2.67321e-06	0.00285945	22.0322
p__Actinobacteria.c__Actinobacteria.o__Coriobacteriales.f__Coriobacteriaceae	rs78362376	G	C	0.123068	0.0266391	0.105462	8	106944849	7685	3.84031e-06	0.00276953	21.3374
p__Actinobacteria.c__Actinobacteria.o__Coriobacteriales.f__Coriobacteriaceae	rs7831606	A	T	-0.0995338	0.0221652	0.163846	8	128455694	7685	7.10439e-06	0.00261707	20.1597
p__Actinobacteria.c__Actinobacteria.o__Coriobacteriales.f__Coriobacteriaceae	rs550057	T	C	0.110172	0.0185759	0.250228	9	136146597	7685	3.01242e-09	0.00455635	35.1667
p__Actinobacteria.c__Actinobacteria.o__Coriobacteriales.f__Coriobacteriaceae	rs11652058	A	G	0.0912383	0.0199153	0.217003	17	64584932	7685	4.6208e-06	0.00272364	20.9829
p__Actinobacteria.c__Actinobacteria.o__Coriobacteriales.f__Coriobacteriaceae	rs2849714	C	T	0.122785	0.0269753	0.10702	21	43208598	7685	5.32008e-06	0.00268871	20.7131
p__Actinobacteria.c__Actinobacteria.o__Coriobacteriales.f__Coriobacteriaceae.g__Adlercreutzia	rs7532302	T	C	-0.121914	0.0252893	0.667952	1	156659768	3501	1.43016e-06	0.00659424	23.2264
p__Actinobacteria.c__Actinobacteria.o__Coriobacteriales.f__Coriobacteriaceae.g__Adlercreutzia	rs148883344	A	C	0.214048	0.0456884	0.0848704	2	16345561	3501	2.8001e-06	0.00623026	21.9363
p__Actinobacteria.c__Actinobacteria.o__Coriobacteriales.f__Coriobacteriaceae.g__Adlercreutzia	rs72682613	T	C	-0.138041	0.0307687	0.186661	4	122877809	3501	7.24293e-06	0.00571634	20.1165
p__Actinobacteria.c__Actinobacteria.o__Coriobacteriales.f__Coriobacteriaceae.g__Adlercreutzia	rs9347737	G	A	-0.108741	0.0244454	0.422944	6	163740322	3501	8.65456e-06	0.0056202	19.7762
p__Actinobacteria.c__Actinobacteria.o__Coriobacteriales.f__Coriobacteriaceae.g__Adlercreutzia	rs62529678	A	G	0.118961	0.0267512	0.286471	8	84315197	3501	8.70993e-06	0.00561676	19.764
p__Actinobacteria.c__Actinobacteria.o__Coriobacteriales.f__Coriobacteriaceae.g__Adlercreutzia	rs609909	C	G	-0.2575	0.0542358	0.946447	9	12866508	3501	2.05654e-06	0.0063974	22.5286
p__Actinobacteria.c__Actinobacteria.o__Coriobacteriales.f__Coriobacteriaceae.g__Adlercreutzia	rs73546364	T	C	-0.218902	0.0480583	0.0705586	13	37318533	3501	5.24038e-06	0.00589121	20.7355
p__Actinobacteria.c__Actinobacteria.o__Coriobacteriales.f__Coriobacteriaceae.g__Adlercreutzia.s__Adlercreutzia_equolifaciens	rs7532302	T	C	-0.122325	0.0253292	0.667952	1	156659768	3501	1.36931e-06	0.00661781	23.31
p__Actinobacteria.c__Actinobacteria.o__Coriobacteriales.f__Coriobacteriaceae.g__Adlercreutzia.s__Adlercreutzia_equolifaciens	rs148883344	A	C	0.212645	0.0457604	0.0848704	2	16345561	3501	3.36913e-06	0.00613013	21.5816
p__Actinobacteria.c__Actinobacteria.o__Coriobacteriales.f__Coriobacteriaceae.g__Adlercreutzia.s__Adlercreutzia_equolifaciens	rs72682613	T	C	-0.136352	0.0308172	0.186661	4	122877809	3501	9.66522e-06	0.00556059	19.5653
p__Actinobacteria.c__Actinobacteria.o__Coriobacteriales.f__Coriobacteriaceae.g__Adlercreutzia.s__Adlercreutzia_equolifaciens	rs9347737	G	A	-0.108442	0.0244839	0.422944	6	163740322	3501	9.46293e-06	0.005572	19.6057
p__Actinobacteria.c__Actinobacteria.o__Coriobacteriales.f__Coriobacteriaceae.g__Adlercreutzia.s__Adlercreutzia_equolifaciens	rs62529678	A	G	0.118588	0.0267934	0.286471	8	84315197	3501	9.59805e-06	0.00556435	19.5786
p__Actinobacteria.c__Actinobacteria.o__Coriobacteriales.f__Coriobacteriaceae.g__Adlercreutzia.s__Adlercreutzia_equolifaciens	rs609909	C	G	-0.255589	0.0543213	0.946447	9	12866508	3501	2.53699e-06	0.00628368	22.1256
p__Actinobacteria.c__Actinobacteria.o__Coriobacteriales.f__Coriobacteriaceae.g__Adlercreutzia.s__Adlercreutzia_equolifaciens	rs73546364	T	C	-0.221358	0.0481341	0.0705586	13	37318533	3501	4.2497e-06	0.00600451	21.1367
p__Actinobacteria.c__Actinobacteria.o__Coriobacteriales.f__Coriobacteriaceae.g__Collinsella	rs10070311	T	C	0.0770744	0.0171681	0.385612	5	79570013	7210	7.14273e-06	0.00278758	20.149
p__Actinobacteria.c__Actinobacteria.o__Coriobacteriales.f__Coriobacteriaceae.g__Collinsella	rs11782083	G	C	-0.0977091	0.0213124	0.198507	8	20549398	7210	4.54817e-06	0.00290674	21.0129
p__Actinobacteria.c__Actinobacteria.o__Coriobacteriales.f__Coriobacteriaceae.g__Collinsella	rs7831606	A	T	-0.1068	0.0229995	0.161897	8	128455694	7210	3.42404e-06	0.00298178	21.557
p__Actinobacteria.c__Actinobacteria.o__Coriobacteriales.f__Coriobacteriaceae.g__Collinsella	rs550057	T	C	0.124063	0.0191538	0.25104	9	136146597	7210	9.34335e-11	0.00578524	41.9426
p__Actinobacteria.c__Actinobacteria.o__Coriobacteriales.f__Coriobacteriaceae.g__Collinsella	rs4933278	T	C	-0.0835501	0.0186185	0.289958	10	84743037	7210	7.20685e-06	0.00278522	20.1319
p__Actinobacteria.c__Actinobacteria.o__Coriobacteriales.f__Coriobacteriaceae.g__Collinsella	rs7147611	A	G	-0.0806524	0.0178533	0.656676	14	95024931	7210	6.25717e-06	0.00282251	20.4022
p__Actinobacteria.c__Actinobacteria.o__Coriobacteriales.f__Coriobacteriaceae.g__Collinsella	rs4075691	A	G	-0.100005	0.0224933	0.183928	15	92002949	7210	8.74821e-06	0.00273411	19.7615
p__Actinobacteria.c__Actinobacteria.o__Coriobacteriales.f__Coriobacteriaceae.g__Collinsella	rs6099022	T	C	-0.104291	0.02185	0.214132	20	54747624	7210	1.81461e-06	0.00314982	22.7756
p__Actinobacteria.c__Actinobacteria.o__Coriobacteriales.f__Coriobacteriaceae.g__Collinsella.s__Collinsella_aerofaciens	rs11736801	T	C	-0.183639	0.0411616	0.0517446	4	72485401	7056	8.14199e-06	0.00281296	19.8986
p__Actinobacteria.c__Actinobacteria.o__Coriobacteriales.f__Coriobacteriaceae.g__Collinsella.s__Collinsella_aerofaciens	rs17553786	T	C	0.165776	0.0366453	0.0624097	6	92192361	7056	6.07402e-06	0.00289194	20.4589
p__Actinobacteria.c__Actinobacteria.o__Coriobacteriales.f__Coriobacteriaceae.g__Collinsella.s__Collinsella_aerofaciens	rs7831606	A	T	-0.103329	0.0233385	0.160938	8	128455694	7056	9.53656e-06	0.00277038	19.5965
p__Actinobacteria.c__Actinobacteria.o__Coriobacteriales.f__Coriobacteriaceae.g__Collinsella.s__Collinsella_aerofaciens	rs550057	T	C	0.108642	0.0193746	0.251842	9	136146597	7056	2.05314e-08	0.00443653	31.4347
p__Actinobacteria.c__Actinobacteria.o__Coriobacteriales.f__Coriobacteriaceae.g__Collinsella.s__Collinsella_aerofaciens	rs72774015	A	G	0.177381	0.0392824	0.0511835	10	5138104	7056	6.31606e-06	0.00288141	20.3842
p__Actinobacteria.c__Actinobacteria.o__Coriobacteriales.f__Coriobacteriaceae.g__Collinsella.s__Collinsella_aerofaciens	rs61877169	G	A	0.104615	0.0229385	0.166305	11	12272720	7056	5.09884e-06	0.00293915	20.7939
p__Actinobacteria.c__Actinobacteria.o__Coriobacteriales.f__Coriobacteriaceae.g__Collinsella.s__Collinsella_aerofaciens	rs61940669	A	G	0.146989	0.0326009	0.113419	12	128462574	7056	6.52197e-06	0.00287276	20.3228
p__Actinobacteria.c__Actinobacteria.o__Coriobacteriales.f__Coriobacteriaceae.g__Collinsella.s__Collinsella_aerofaciens	rs7147611	A	G	-0.0805696	0.0180507	0.655985	14	95024931	7056	8.06228e-06	0.00281561	19.9174
p__Actinobacteria.c__Actinobacteria.o__Coriobacteriales.f__Coriobacteriaceae.g__Collinsella.s__Collinsella_aerofaciens	rs72845940	T	G	0.124891	0.0259236	0.125286	17	64585285	7056	1.45252e-06	0.00327859	23.2033
p__Actinobacteria.c__Actinobacteria.o__Coriobacteriales.f__Coriobacteriaceae.g__Collinsella.s__Collinsella_aerofaciens	rs386274	A	C	0.0990318	0.0203866	0.220805	20	55030081	7056	1.18767e-06	0.00333311	23.5904
p__Actinobacteria.c__Actinobacteria.o__Coriobacteriales.f__Coriobacteriaceae.g__Eggerthella	rs141306664	G	A	-0.345674	0.0727756	0.0512882	2	103065467	2000	2.03549e-06	0.0111548	22.5387
p__Actinobacteria.c__Actinobacteria.o__Coriobacteriales.f__Coriobacteriaceae.g__Eggerthella	rs231723	G	A	-0.146563	0.0325733	0.392175	2	204739781	2000	6.81153e-06	0.0100213	20.2252
p__Actinobacteria.c__Actinobacteria.o__Coriobacteriales.f__Coriobacteriaceae.g__Eggerthella	rs62358729	C	T	-0.181357	0.0403199	0.198663	5	39183334	2000	6.86088e-06	0.0100145	20.2114
p__Actinobacteria.c__Actinobacteria.o__Coriobacteriales.f__Coriobacteriaceae.g__Eggerthella	rs35501864	G	A	-0.149949	0.0321853	0.41	14	37425905	2000	3.17876e-06	0.0107362	21.6838
p__Actinobacteria.c__Actinobacteria.o__Coriobacteriales.f__Coriobacteriaceae.g__Eggerthella	rs111842857	G	C	0.167244	0.0372849	0.252163	16	5455531	2000	7.27236e-06	0.00995991	20.1001
p__Actinobacteria.c__Actinobacteria.o__Coriobacteriales.f__Coriobacteriaceae.g__Eggerthella	rs77214081	G	A	-0.340309	0.0747294	0.0503147	16	51193047	2000	5.26652e-06	0.0102625	20.7171
p__Actinobacteria.c__Actinobacteria.o__Coriobacteriales.f__Coriobacteriaceae.g__Eggerthella.s__Eggerthella_unclassified	rs141306664	G	A	-0.345992	0.0762136	0.0503485	2	103065467	1868	5.63178e-06	0.0109125	20.5874
p__Actinobacteria.c__Actinobacteria.o__Coriobacteriales.f__Coriobacteriaceae.g__Eggerthella.s__Eggerthella_unclassified	rs35315167	T	C	-0.341169	0.0757681	0.0508565	11	20188946	1868	6.70614e-06	0.0107375	20.2536
p__Actinobacteria.c__Actinobacteria.o__Coriobacteriales.f__Coriobacteriaceae.g__Eggerthella.s__Eggerthella_unclassified	rs1245457	T	G	-0.284764	0.0633653	0.92666	14	27666390	1868	6.98962e-06	0.010696	20.1745
p__Actinobacteria.c__Actinobacteria.o__Coriobacteriales.f__Coriobacteriaceae.g__Gordonibacter	rs7553861	G	T	-0.206579	0.0450486	0.662171	1	25484633	1175	4.52482e-06	0.017582	20.9928
p__Actinobacteria.c__Actinobacteria.o__Coriobacteriales.f__Coriobacteriaceae.g__Gordonibacter	rs12637754	G	A	-0.295454	0.0665076	0.130241	3	69840865	1175	8.89565e-06	0.0165183	19.7014
p__Actinobacteria.c__Actinobacteria.o__Coriobacteriales.f__Coriobacteriaceae.g__Gordonibacter	rs2966752	G	A	0.210409	0.0442046	0.594667	5	109401940	1175	1.93694e-06	0.0189174	22.618
p__Actinobacteria.c__Actinobacteria.o__Coriobacteriales.f__Coriobacteriaceae.g__Gordonibacter	rs62481637	C	T	0.3088	0.0667977	0.118952	8	3804179	1175	3.78399e-06	0.0178634	21.3349
p__Actinobacteria.c__Actinobacteria.o__Coriobacteriales.f__Coriobacteriaceae.g__Gordonibacter.s__Gordonibacter_pamelaeae	rs7553861	G	T	-0.205731	0.0450735	0.662171	1	25484633	1175	5.01052e-06	0.0174215	20.7978
p__Actinobacteria.c__Actinobacteria.o__Coriobacteriales.f__Coriobacteriaceae.g__Gordonibacter.s__Gordonibacter_pamelaeae	rs12637754	G	A	-0.295809	0.0665444	0.130241	3	69840865	1175	8.77701e-06	0.0165394	19.727
p__Actinobacteria.c__Actinobacteria.o__Coriobacteriales.f__Coriobacteriaceae.g__Gordonibacter.s__Gordonibacter_pamelaeae	rs2966752	G	A	0.209792	0.044229	0.594667	5	109401940	1175	2.10249e-06	0.0187884	22.4607
p__Actinobacteria.c__Actinobacteria.o__Coriobacteriales.f__Coriobacteriaceae.g__Gordonibacter.s__Gordonibacter_pamelaeae	rs62481637	C	T	0.310466	0.0668346	0.118952	8	3804179	1175	3.3961e-06	0.0180336	21.5419
p__Bacteroidetes	rs2807619	T	C	0.129821	0.0288402	0.0891517	1	60448209	7737	6.75147e-06	0.00261205	20.2572
p__Bacteroidetes	rs10158939	A	G	0.080857	0.0174673	0.375746	1	242223343	7737	3.67349e-06	0.00276191	21.4226
p__Bacteroidetes	rs1023692	C	T	-0.0986518	0.0198976	0.771301	2	67868756	7737	7.1233e-07	0.00316707	24.5751
p__Bacteroidetes	rs9843097	T	C	0.0867353	0.0190768	0.240726	3	150197676	7737	5.45107e-06	0.0026647	20.6665
p__Bacteroidetes	rs2603095	T	G	-0.0852199	0.0186016	0.743202	4	177175752	7737	4.62037e-06	0.00270541	20.9831
p__Bacteroidetes	rs73098732	A	G	0.0995841	0.0218816	0.170003	7	43503949	7737	5.33815e-06	0.00266985	20.7066
p__Bacteroidetes	rs13283363	G	A	0.164662	0.0311082	0.0863951	9	34842242	7737	1.20183e-07	0.00360825	28.0109
p__Bacteroidetes	rs74949229	A	G	0.147336	0.0284367	0.0938822	10	9526946	7737	2.20486e-07	0.00345765	26.8377
p__Bacteroidetes	rs10836532	T	G	0.0838952	0.0175508	0.351076	11	4745154	7737	1.75181e-06	0.0029446	22.8437
p__Bacteroidetes	rs28538857	T	C	0.176793	0.0392322	0.0530423	15	87689365	7737	6.59621e-06	0.00261778	20.3017
p__Bacteroidetes	rs11657406	T	G	-0.10175	0.0218457	0.166085	17	7249870	7737	3.19777e-06	0.0027961	21.6885
p__Bacteroidetes	rs783253	C	T	-0.0834354	0.0188585	0.72146	17	72498434	7737	9.67639e-06	0.00252357	19.5692
p__Bacteroidetes	rs2698177	G	A	-0.171532	0.0364749	0.945889	18	68747115	7737	2.5669e-06	0.0028503	22.1101
p__Bacteroidetes.c__Bacteroidia	rs2807619	T	C	0.129912	0.0288403	0.0891517	1	60448209	7737	6.65214e-06	0.0026157	20.2855
p__Bacteroidetes.c__Bacteroidia	rs10158939	A	G	0.0808326	0.0174673	0.375746	1	242223343	7737	3.69857e-06	0.00276023	21.4095
p__Bacteroidetes.c__Bacteroidia	rs1023692	C	T	-0.0986975	0.0198976	0.771301	2	67868756	7737	7.03982e-07	0.00316999	24.5978
p__Bacteroidetes.c__Bacteroidia	rs9843097	T	C	0.0867737	0.0190768	0.240726	3	150197676	7737	5.39931e-06	0.00266705	20.6848
p__Bacteroidetes.c__Bacteroidia	rs2603095	T	G	-0.085223	0.0186016	0.743202	4	177175752	7737	4.61691e-06	0.0027056	20.9846
p__Bacteroidetes.c__Bacteroidia	rs73098732	A	G	0.0995528	0.0218817	0.170003	7	43503949	7737	5.37475e-06	0.00266817	20.6935
p__Bacteroidetes.c__Bacteroidia	rs13283363	G	A	0.164596	0.0311082	0.0863951	9	34842242	7737	1.2161e-07	0.00360532	27.9881
p__Bacteroidetes.c__Bacteroidia	rs74949229	A	G	0.147428	0.0284368	0.0938822	10	9526946	7737	2.16689e-07	0.00346196	26.8713
p__Bacteroidetes.c__Bacteroidia	rs10836532	T	G	0.0839484	0.0175508	0.351076	11	4745154	7737	1.72564e-06	0.00294832	22.8727
p__Bacteroidetes.c__Bacteroidia	rs28538857	T	C	0.176942	0.0392323	0.0530423	15	87689365	7737	6.47962e-06	0.00262216	20.3358
p__Bacteroidetes.c__Bacteroidia	rs11657406	T	G	-0.101748	0.0218457	0.166085	17	7249870	7737	3.19968e-06	0.00279595	21.6873
p__Bacteroidetes.c__Bacteroidia	rs783253	C	T	-0.0834026	0.0188586	0.72146	17	72498434	7737	9.75498e-06	0.00252158	19.5538
p__Bacteroidetes.c__Bacteroidia	rs2698177	G	A	-0.171794	0.036475	0.945889	18	68747115	7737	2.47806e-06	0.00285899	22.1777
p__Bacteroidetes.c__Bacteroidia.o__Bacteroidales	rs2807619	T	C	0.12989	0.0288403	0.0891517	1	60448209	7737	6.67526e-06	0.00261485	20.2789
p__Bacteroidetes.c__Bacteroidia.o__Bacteroidales	rs10158939	A	G	0.0808508	0.0174673	0.375746	1	242223343	7737	3.67982e-06	0.00276149	21.4193
p__Bacteroidetes.c__Bacteroidia.o__Bacteroidales	rs1023692	C	T	-0.0987338	0.0198976	0.771301	2	67868756	7737	6.97385e-07	0.00317232	24.616
p__Bacteroidetes.c__Bacteroidia.o__Bacteroidales	rs9843097	T	C	0.0867558	0.0190768	0.240726	3	150197676	7737	5.42337e-06	0.00266596	20.6763
p__Bacteroidetes.c__Bacteroidia.o__Bacteroidales	rs2603095	T	G	-0.0852399	0.0186016	0.743202	4	177175752	7737	4.59675e-06	0.00270667	20.9929
p__Bacteroidetes.c__Bacteroidia.o__Bacteroidales	rs73098732	A	G	0.0995352	0.0218816	0.170003	7	43503949	7737	5.39523e-06	0.00266724	20.6862
p__Bacteroidetes.c__Bacteroidia.o__Bacteroidales	rs13283363	G	A	0.164549	0.0311082	0.0863951	9	34842242	7737	1.22613e-07	0.00360328	27.9722
p__Bacteroidetes.c__Bacteroidia.o__Bacteroidales	rs74949229	A	G	0.147441	0.0284367	0.0938822	10	9526946	7737	2.16147e-07	0.00346258	26.8761
p__Bacteroidetes.c__Bacteroidia.o__Bacteroidales	rs10836532	T	G	0.0839359	0.0175508	0.351076	11	4745154	7737	1.73173e-06	0.00294745	22.8659
p__Bacteroidetes.c__Bacteroidia.o__Bacteroidales	rs28538857	T	C	0.176927	0.0392322	0.0530423	15	87689365	7737	6.4909e-06	0.00262174	20.3324
p__Bacteroidetes.c__Bacteroidia.o__Bacteroidales	rs11657406	T	G	-0.101785	0.0218457	0.166085	17	7249870	7737	3.17343e-06	0.00279798	21.7031
p__Bacteroidetes.c__Bacteroidia.o__Bacteroidales	rs783253	C	T	-0.0833995	0.0188585	0.72146	17	72498434	7737	9.76212e-06	0.0025214	19.5524
p__Bacteroidetes.c__Bacteroidia.o__Bacteroidales	rs2698177	G	A	-0.171814	0.0364749	0.945889	18	68747115	7737	2.47143e-06	0.00285965	22.1828
p__Bacteroidetes.c__Bacteroidia.o__Bacteroidales.f__Bacteroidaceae	rs2774282	C	T	0.0850792	0.0190882	0.76057	1	114648020	7729	8.30477e-06	0.00256378	19.8612
p__Bacteroidetes.c__Bacteroidia.o__Bacteroidales.f__Bacteroidaceae	rs742682	C	A	-0.110567	0.024218	0.132617	1	114897076	7729	4.98356e-06	0.00268955	20.8382
p__Bacteroidetes.c__Bacteroidia.o__Bacteroidales.f__Bacteroidaceae	rs28414316	C	T	0.114905	0.0238957	0.140049	2	122972140	7729	1.51999e-06	0.00298274	23.1166
p__Bacteroidetes.c__Bacteroidia.o__Bacteroidales.f__Bacteroidaceae	rs62365577	C	G	-0.117516	0.025764	0.123856	5	83033300	7729	5.08493e-06	0.00268459	20.7996
p__Bacteroidetes.c__Bacteroidia.o__Bacteroidales.f__Bacteroidaceae	rs73046099	A	G	-0.126161	0.02691	0.110042	7	709469	7729	2.75548e-06	0.00283573	21.974
p__Bacteroidetes.c__Bacteroidia.o__Bacteroidales.f__Bacteroidaceae	rs56178001	C	G	-0.0829141	0.0181179	0.707901	7	5362944	7729	4.73108e-06	0.00270237	20.9378
p__Bacteroidetes.c__Bacteroidia.o__Bacteroidales.f__Bacteroidaceae	rs80306758	C	A	0.165403	0.0366646	0.061056	7	27255650	7729	6.44505e-06	0.00262619	20.346
p__Bacteroidetes.c__Bacteroidia.o__Bacteroidales.f__Bacteroidaceae	rs4278144	C	A	0.0772061	0.0172764	0.351387	8	62697207	7729	7.86282e-06	0.00257724	19.9658
p__Bacteroidetes.c__Bacteroidia.o__Bacteroidales.f__Bacteroidaceae	rs680138	T	C	-0.0806635	0.0171239	0.617925	9	110882980	7729	2.47022e-06	0.00286272	22.1838
p__Bacteroidetes.c__Bacteroidia.o__Bacteroidales.f__Bacteroidaceae	rs2571	T	G	-0.113956	0.0253402	0.125637	9	115926317	7729	6.89007e-06	0.00260975	20.2183
p__Bacteroidetes.c__Bacteroidia.o__Bacteroidales.f__Bacteroidaceae	rs505128	C	T	-0.0790142	0.0170449	0.353603	11	116273511	7729	3.55817e-06	0.00277263	21.4837
p__Bacteroidetes.c__Bacteroidia.o__Bacteroidales.f__Bacteroidaceae	rs71446723	A	G	0.113087	0.0249499	0.124427	12	20934000	7729	5.82692e-06	0.00265102	20.5389
p__Bacteroidetes.c__Bacteroidia.o__Bacteroidales.f__Bacteroidaceae	rs61510729	A	G	-0.100197	0.0219746	0.171943	12	109709157	7729	5.1238e-06	0.00268271	20.7851
p__Bacteroidetes.c__Bacteroidia.o__Bacteroidales.f__Bacteroidaceae	rs9564193	G	A	-0.174688	0.039027	0.0508343	13	65333539	7729	7.60288e-06	0.00258551	20.03
p__Bacteroidetes.c__Bacteroidia.o__Bacteroidales.f__Bacteroidaceae.g__Bacteroides	rs2774282	C	T	0.0851111	0.0190867	0.76057	1	114648020	7729	8.22778e-06	0.00256607	19.879
p__Bacteroidetes.c__Bacteroidia.o__Bacteroidales.f__Bacteroidaceae.g__Bacteroides	rs742682	C	A	-0.110503	0.0242162	0.132617	1	114897076	7729	5.03879e-06	0.00268683	20.8171
p__Bacteroidetes.c__Bacteroidia.o__Bacteroidales.f__Bacteroidaceae.g__Bacteroides	rs28414316	C	T	0.11471	0.0238939	0.140049	2	122972140	7729	1.58039e-06	0.0029731	23.0416
p__Bacteroidetes.c__Bacteroidia.o__Bacteroidales.f__Bacteroidaceae.g__Bacteroides	rs62365577	C	G	-0.117269	0.0257621	0.123856	5	83033300	7729	5.31413e-06	0.00267372	20.7152
p__Bacteroidetes.c__Bacteroidia.o__Bacteroidales.f__Bacteroidaceae.g__Bacteroides	rs73046099	A	G	-0.126414	0.0269081	0.110042	7	709469	7729	2.62736e-06	0.00284749	22.0654
p__Bacteroidetes.c__Bacteroidia.o__Bacteroidales.f__Bacteroidaceae.g__Bacteroides	rs56178001	C	G	-0.0830545	0.0181165	0.707901	7	5362944	7729	4.55164e-06	0.0027119	21.0118
p__Bacteroidetes.c__Bacteroidia.o__Bacteroidales.f__Bacteroidaceae.g__Bacteroides	rs80306758	C	A	0.165091	0.0366619	0.061056	7	27255650	7729	6.69757e-06	0.00261672	20.2725
p__Bacteroidetes.c__Bacteroidia.o__Bacteroidales.f__Bacteroidaceae.g__Bacteroides	rs4278144	C	A	0.0771407	0.0172751	0.351387	8	62697207	7729	7.99087e-06	0.00257326	19.9349
p__Bacteroidetes.c__Bacteroidia.o__Bacteroidales.f__Bacteroidaceae.g__Bacteroides	rs680138	T	C	-0.0806974	0.0171227	0.617925	9	110882980	7729	2.44217e-06	0.00286554	22.2057
p__Bacteroidetes.c__Bacteroidia.o__Bacteroidales.f__Bacteroidaceae.g__Bacteroides	rs2571	T	G	-0.114098	0.0253383	0.125637	9	115926317	7729	6.70087e-06	0.0026166	20.2715
p__Bacteroidetes.c__Bacteroidia.o__Bacteroidales.f__Bacteroidaceae.g__Bacteroides	rs505128	C	T	-0.0790377	0.0170436	0.353603	11	116273511	7729	3.52868e-06	0.00277469	21.4996
p__Bacteroidetes.c__Bacteroidia.o__Bacteroidales.f__Bacteroidaceae.g__Bacteroides	rs71446723	A	G	0.11298	0.0249481	0.124427	12	20934000	7729	5.93743e-06	0.0026464	20.503
p__Bacteroidetes.c__Bacteroidia.o__Bacteroidales.f__Bacteroidaceae.g__Bacteroides	rs61510729	A	G	-0.100363	0.021973	0.171943	12	109709157	7729	4.9343e-06	0.002692	20.8572
p__Bacteroidetes.c__Bacteroidia.o__Bacteroidales.f__Bacteroidaceae.g__Bacteroides	rs9564193	G	A	-0.174504	0.0390242	0.0508343	13	65333539	7729	7.75993e-06	0.00258048	19.9909
p__Bacteroidetes.c__Bacteroidia.o__Bacteroidales.f__Bacteroidaceae.g__Bacteroides	rs13045121	T	C	0.135832	0.0306208	0.0884981	20	52378642	7729	9.16784e-06	0.00253945	19.6723
p__Bacteroidetes.c__Bacteroidia.o__Bacteroidales.f__Bacteroidaceae.g__Bacteroides.s__Bacteroides_caccae	rs12739496	A	C	-0.179708	0.0405186	0.0567297	1	194030338	5672	9.19904e-06	0.00345609	19.664
p__Bacteroidetes.c__Bacteroidia.o__Bacteroidales.f__Bacteroidaceae.g__Bacteroides.s__Bacteroides_caccae	rs34612513	A	T	-0.163509	0.0334846	0.102651	3	137541085	5672	1.04418e-06	0.00418637	23.8365
p__Bacteroidetes.c__Bacteroidia.o__Bacteroidales.f__Bacteroidaceae.g__Bacteroides.s__Bacteroides_caccae	rs144905245	A	G	0.183247	0.0413997	0.0565893	3	147732932	5672	9.58679e-06	0.00344228	19.5851
p__Bacteroidetes.c__Bacteroidia.o__Bacteroidales.f__Bacteroidaceae.g__Bacteroides.s__Bacteroides_caccae	rs149486873	T	C	-0.205733	0.0431904	0.052965	7	3177604	5672	1.90355e-06	0.00398442	22.682
p__Bacteroidetes.c__Bacteroidia.o__Bacteroidales.f__Bacteroidaceae.g__Bacteroides.s__Bacteroides_caccae	rs2457684	C	T	-0.0845478	0.0189817	0.524423	11	88139983	5672	8.42156e-06	0.00348564	19.8327
p__Bacteroidetes.c__Bacteroidia.o__Bacteroidales.f__Bacteroidaceae.g__Bacteroides.s__Bacteroides_caccae	rs12367159	T	C	0.144297	0.030907	0.888638	12	53379025	5672	3.03048e-06	0.00382823	21.7895
p__Bacteroidetes.c__Bacteroidia.o__Bacteroidales.f__Bacteroidaceae.g__Bacteroides.s__Bacteroides_caccae	rs868452	A	G	-0.125405	0.0272938	0.140339	12	116179325	5672	4.33473e-06	0.00370813	21.1034
p__Bacteroidetes.c__Bacteroidia.o__Bacteroidales.f__Bacteroidaceae.g__Bacteroides.s__Bacteroides_caccae	rs2204037	G	A	-0.0880093	0.0190422	0.593001	13	63436800	5672	3.80423e-06	0.00375192	21.3535
p__Bacteroidetes.c__Bacteroidia.o__Bacteroidales.f__Bacteroidaceae.g__Bacteroides.s__Bacteroides_caccae	rs11654291	T	C	0.112638	0.0245519	0.198176	17	37249250	5672	4.48045e-06	0.00369705	21.04
p__Bacteroidetes.c__Bacteroidia.o__Bacteroidales.f__Bacteroidaceae.g__Bacteroides.s__Bacteroides_cellulosilyticus	rs4857402	G	A	0.11308	0.0243962	0.435752	3	98294454	3526	3.56681e-06	0.00605629	21.4724
p__Bacteroidetes.c__Bacteroidia.o__Bacteroidales.f__Bacteroidaceae.g__Bacteroides.s__Bacteroides_cellulosilyticus	rs11096868	C	T	0.126432	0.0285266	0.237129	4	37348193	3526	9.3332e-06	0.00554011	19.6321
p__Bacteroidetes.c__Bacteroidia.o__Bacteroidales.f__Bacteroidaceae.g__Bacteroides.s__Bacteroides_cellulosilyticus	rs62338073	T	G	0.280985	0.0618366	0.94973	4	176733450	3526	5.51997e-06	0.00582179	20.6361
p__Bacteroidetes.c__Bacteroidia.o__Bacteroidales.f__Bacteroidaceae.g__Bacteroides.s__Bacteroides_cellulosilyticus	rs35946101	C	T	0.18959	0.0398602	0.167798	6	3931188	3526	1.97103e-06	0.00637517	22.6102
p__Bacteroidetes.c__Bacteroidia.o__Bacteroidales.f__Bacteroidaceae.g__Bacteroides.s__Bacteroides_cellulosilyticus	rs2026546	T	G	-0.118308	0.0260387	0.324824	9	37733013	3526	5.53224e-06	0.0058206	20.6319
p__Bacteroidetes.c__Bacteroidia.o__Bacteroidales.f__Bacteroidaceae.g__Bacteroides.s__Bacteroides_cellulosilyticus	rs7030947	A	G	0.111938	0.0247631	0.64088	9	80141674	3526	6.17358e-06	0.00576174	20.422
p__Bacteroidetes.c__Bacteroidia.o__Bacteroidales.f__Bacteroidaceae.g__Bacteroides.s__Bacteroides_cellulosilyticus	rs7099427	T	C	0.127257	0.0279703	0.759359	10	126578768	3526	5.37204e-06	0.00583637	20.6881
p__Bacteroidetes.c__Bacteroidia.o__Bacteroidales.f__Bacteroidaceae.g__Bacteroides.s__Bacteroides_cellulosilyticus	rs116972192	T	C	0.248924	0.0539308	0.063091	13	58186232	3526	3.91916e-06	0.00600568	21.2919
p__Bacteroidetes.c__Bacteroidia.o__Bacteroidales.f__Bacteroidaceae.g__Bacteroides.s__Bacteroides_cellulosilyticus	rs10450862	C	A	-0.21105	0.0453149	0.0778308	13	84559899	3526	3.20217e-06	0.00611424	21.6791
p__Bacteroidetes.c__Bacteroidia.o__Bacteroidales.f__Bacteroidaceae.g__Bacteroides.s__Bacteroides_cellulosilyticus	rs2411041	A	G	0.157338	0.0355172	0.145481	17	74913863	3526	9.42697e-06	0.00553475	19.613
p__Bacteroidetes.c__Bacteroidia.o__Bacteroidales.f__Bacteroidaceae.g__Bacteroides.s__Bacteroides_cellulosilyticus	rs12976637	T	C	0.115678	0.0257269	0.365588	19	53801863	3526	6.91225e-06	0.00570111	20.2059
p__Bacteroidetes.c__Bacteroidia.o__Bacteroidales.f__Bacteroidaceae.g__Bacteroides.s__Bacteroides_cellulosilyticus	rs6049103	T	A	0.117225	0.0244946	0.381484	20	23757164	3526	1.70342e-06	0.00645368	22.8905
p__Bacteroidetes.c__Bacteroidia.o__Bacteroidales.f__Bacteroidaceae.g__Bacteroides.s__Bacteroides_cellulosilyticus	rs2838820	C	T	0.10754	0.0242173	0.594867	21	46646005	3526	8.96904e-06	0.00556144	19.7081
p__Bacteroidetes.c__Bacteroidia.o__Bacteroidales.f__Bacteroidaceae.g__Bacteroides.s__Bacteroides_clarus	rs2989472	T	C	-0.169581	0.038113	0.653915	1	28422847	1773	8.6098e-06	0.0110428	19.7751
p__Bacteroidetes.c__Bacteroidia.o__Bacteroidales.f__Bacteroidaceae.g__Bacteroides.s__Bacteroides_clarus	rs814760	A	G	0.188016	0.0414282	0.216443	1	110980659	1773	5.66966e-06	0.0114834	20.5734
p__Bacteroidetes.c__Bacteroidia.o__Bacteroidales.f__Bacteroidaceae.g__Bacteroides.s__Bacteroides_clarus	rs11676681	A	G	-0.164171	0.0346399	0.589611	2	33375948	1773	2.14386e-06	0.0125102	22.4363
p__Bacteroidetes.c__Bacteroidia.o__Bacteroidales.f__Bacteroidaceae.g__Bacteroides.s__Bacteroides_clarus	rs1470205	T	C	-0.172977	0.0344305	0.592543	3	77316688	1773	5.06195e-07	0.014036	25.2116
p__Bacteroidetes.c__Bacteroidia.o__Bacteroidales.f__Bacteroidaceae.g__Bacteroides.s__Bacteroides_clarus	rs1157623	A	G	0.258555	0.0585189	0.0893965	3	192752645	1773	9.94761e-06	0.0108905	19.4994
p__Bacteroidetes.c__Bacteroidia.o__Bacteroidales.f__Bacteroidaceae.g__Bacteroides.s__Bacteroides_clarus	rs4867972	G	C	-0.180697	0.0375989	0.291164	5	169932910	1773	1.54043e-06	0.0128595	23.0708
p__Bacteroidetes.c__Bacteroidia.o__Bacteroidales.f__Bacteroidaceae.g__Bacteroides.s__Bacteroides_clarus	rs61944136	G	A	0.267509	0.0599541	0.0980868	12	119247004	1773	8.12389e-06	0.011104	19.886
p__Bacteroidetes.c__Bacteroidia.o__Bacteroidales.f__Bacteroidaceae.g__Bacteroides.s__Bacteroides_clarus	rs1667938	T	C	-0.261236	0.0580537	0.0938965	18	74875950	1773	6.79817e-06	0.0112919	20.2264
p__Bacteroidetes.c__Bacteroidia.o__Bacteroidales.f__Bacteroidaceae.g__Bacteroides.s__Bacteroides_clarus	rs450741	A	C	-0.34627	0.0771182	0.939452	22	21403971	1773	7.1185e-06	0.0112433	20.1384
p__Bacteroidetes.c__Bacteroidia.o__Bacteroidales.f__Bacteroidaceae.g__Bacteroides.s__Bacteroides_coprocola	rs274124	G	A	0.265189	0.0591116	0.88533	1	36591554	1559	7.24909e-06	0.0127452	20.1005
p__Bacteroidetes.c__Bacteroidia.o__Bacteroidales.f__Bacteroidaceae.g__Bacteroides.s__Bacteroides_coprocola	rs12078845	C	A	-0.203872	0.0450655	0.239746	1	54602977	1559	6.07089e-06	0.0129574	20.4395
p__Bacteroidetes.c__Bacteroidia.o__Bacteroidales.f__Bacteroidaceae.g__Bacteroides.s__Bacteroides_coprocola	rs17141635	A	G	-0.408239	0.0847866	0.0512244	11	80877325	1559	1.47279e-06	0.0146527	23.1534
p__Bacteroidetes.c__Bacteroidia.o__Bacteroidales.f__Bacteroidaceae.g__Bacteroides.s__Bacteroides_coprocola	rs116667913	T	C	-0.392908	0.0843559	0.0522771	14	90816301	1559	3.19694e-06	0.0137247	21.6667
p__Bacteroidetes.c__Bacteroidia.o__Bacteroidales.f__Bacteroidaceae.g__Bacteroides.s__Bacteroides_dorei	rs11708946	A	C	-0.0909564	0.0204953	0.245621	3	31495219	6945	9.08396e-06	0.00282783	19.6893
p__Bacteroidetes.c__Bacteroidia.o__Bacteroidales.f__Bacteroidaceae.g__Bacteroides.s__Bacteroides_dorei	rs795988	C	T	0.0819852	0.0184011	0.347452	4	140747153	6945	8.37212e-06	0.00285016	19.8452
p__Bacteroidetes.c__Bacteroidia.o__Bacteroidales.f__Bacteroidaceae.g__Bacteroides.s__Bacteroides_dorei	rs9313811	T	G	-0.118995	0.0227144	0.185112	5	158968834	6945	1.61668e-07	0.00393614	27.4366
p__Bacteroidetes.c__Bacteroidia.o__Bacteroidales.f__Bacteroidaceae.g__Bacteroides.s__Bacteroides_dorei	rs72819063	A	G	-0.157902	0.0319381	0.0783343	5	177707736	6945	7.65286e-07	0.00350721	24.4363
p__Bacteroidetes.c__Bacteroidia.o__Bacteroidales.f__Bacteroidaceae.g__Bacteroides.s__Bacteroides_dorei	rs62523331	G	A	0.124893	0.0270739	0.1408	8	103731962	6945	3.96799e-06	0.00305475	21.2741
p__Bacteroidetes.c__Bacteroidia.o__Bacteroidales.f__Bacteroidaceae.g__Bacteroides.s__Bacteroides_dorei	rs2721884	A	G	0.0940826	0.018166	0.684244	8	133534265	6945	2.23025e-07	0.00384727	26.8148
p__Bacteroidetes.c__Bacteroidia.o__Bacteroidales.f__Bacteroidaceae.g__Bacteroides.s__Bacteroides_dorei	rs2291958	C	T	0.098199	0.0221222	0.227777	9	8376899	6945	9.04084e-06	0.00282913	19.6984
p__Bacteroidetes.c__Bacteroidia.o__Bacteroidales.f__Bacteroidaceae.g__Bacteroides.s__Bacteroides_dorei	rs10119693	A	G	-0.081408	0.0172789	0.436269	9	21796791	6945	2.4602e-06	0.00318597	22.1909
p__Bacteroidetes.c__Bacteroidia.o__Bacteroidales.f__Bacteroidaceae.g__Bacteroides.s__Bacteroides_dorei	rs6585011	A	G	0.0869271	0.01948	0.260584	10	112533963	6945	8.10547e-06	0.00285902	19.9071
p__Bacteroidetes.c__Bacteroidia.o__Bacteroidales.f__Bacteroidaceae.g__Bacteroides.s__Bacteroides_dorei	rs11037453	C	T	0.149524	0.0317478	0.0766041	11	43521662	6945	2.48025e-06	0.00318374	22.1753
p__Bacteroidetes.c__Bacteroidia.o__Bacteroidales.f__Bacteroidaceae.g__Bacteroides.s__Bacteroides_dorei	rs7998315	A	G	-0.0861361	0.0193946	0.260547	13	73854666	6945	8.94387e-06	0.00283208	19.719
p__Bacteroidetes.c__Bacteroidia.o__Bacteroidales.f__Bacteroidaceae.g__Bacteroides.s__Bacteroides_dorei	rs9518837	T	C	-0.086536	0.0190852	0.289397	13	103433051	6945	5.78221e-06	0.00295152	20.5531
p__Bacteroidetes.c__Bacteroidia.o__Bacteroidales.f__Bacteroidaceae.g__Bacteroides.s__Bacteroides_dorei	rs227442	T	C	0.108916	0.0225637	0.186449	14	70447626	6945	1.38576e-06	0.00334376	23.2936
p__Bacteroidetes.c__Bacteroidia.o__Bacteroidales.f__Bacteroidaceae.g__Bacteroides.s__Bacteroides_dorei	rs387171	A	G	-0.0772341	0.0173479	0.579698	15	24278595	6945	8.50476e-06	0.00284586	19.8152
p__Bacteroidetes.c__Bacteroidia.o__Bacteroidales.f__Bacteroidaceae.g__Bacteroides.s__Bacteroides_dorei	rs838134	C	A	-0.0969861	0.019652	0.291407	19	49257739	6945	8.00746e-07	0.00349474	24.349
p__Bacteroidetes.c__Bacteroidia.o__Bacteroidales.f__Bacteroidaceae.g__Bacteroides.s__Bacteroides_eggerthii	rs1861386	T	C	-0.122318	0.0275056	0.585772	2	206599428	2749	8.70675e-06	0.00714252	19.7616
p__Bacteroidetes.c__Bacteroidia.o__Bacteroidales.f__Bacteroidaceae.g__Bacteroides.s__Bacteroides_eggerthii	rs286623	A	G	0.125867	0.0283189	0.653692	5	154366183	2749	8.80429e-06	0.00713488	19.7404
p__Bacteroidetes.c__Bacteroidia.o__Bacteroidales.f__Bacteroidaceae.g__Bacteroides.s__Bacteroides_eggerthii	rs114970711	T	G	-0.252648	0.0541406	0.0684313	6	87288279	2749	3.06351e-06	0.0078593	21.7605
p__Bacteroidetes.c__Bacteroidia.o__Bacteroidales.f__Bacteroidaceae.g__Bacteroides.s__Bacteroides_eggerthii	rs13312424	T	C	-0.124602	0.0274661	0.571065	7	11754881	2749	5.71787e-06	0.00743087	20.5654
p__Bacteroidetes.c__Bacteroidia.o__Bacteroidales.f__Bacteroidaceae.g__Bacteroides.s__Bacteroides_eggerthii	rs7791761	T	C	-0.258265	0.0563192	0.0622544	7	69711317	2749	4.5237e-06	0.00759164	21.0138
p__Bacteroidetes.c__Bacteroidia.o__Bacteroidales.f__Bacteroidaceae.g__Bacteroides.s__Bacteroides_eggerthii	rs4767925	G	A	-0.234803	0.0487333	0.0850648	12	121085949	2749	1.4491e-06	0.00837394	23.1975
p__Bacteroidetes.c__Bacteroidia.o__Bacteroidales.f__Bacteroidaceae.g__Bacteroides.s__Bacteroides_eggerthii	rs9536634	T	A	-0.132267	0.0283925	0.350627	13	54678393	2749	3.18507e-06	0.00783257	21.6859
p__Bacteroidetes.c__Bacteroidia.o__Bacteroidales.f__Bacteroidaceae.g__Bacteroides.s__Bacteroides_eggerthii	rs2487307	A	G	-0.153012	0.0331316	0.615524	14	104632132	2749	3.869e-06	0.00769897	21.3132
p__Bacteroidetes.c__Bacteroidia.o__Bacteroidales.f__Bacteroidaceae.g__Bacteroides.s__Bacteroides_faecis	rs2690011	T	C	-0.297238	0.0638288	0.904905	1	15237140	1512	3.21161e-06	0.0141397	21.6571
p__Bacteroidetes.c__Bacteroidia.o__Bacteroidales.f__Bacteroidaceae.g__Bacteroides.s__Bacteroides_faecis	rs7526994	C	G	-0.18893	0.0413852	0.288414	1	209121467	1512	4.99136e-06	0.0135961	20.813
p__Bacteroidetes.c__Bacteroidia.o__Bacteroidales.f__Bacteroidaceae.g__Bacteroides.s__Bacteroides_faecis	rs79975503	C	A	-0.354071	0.0772714	0.0629941	2	173193150	1512	4.60153e-06	0.0136963	20.9686
p__Bacteroidetes.c__Bacteroidia.o__Bacteroidales.f__Bacteroidaceae.g__Bacteroides.s__Bacteroides_faecis	rs7648378	A	G	-0.244486	0.0532914	0.152132	3	3364182	1512	4.48129e-06	0.0137289	21.0193
p__Bacteroidetes.c__Bacteroidia.o__Bacteroidales.f__Bacteroidaceae.g__Bacteroides.s__Bacteroides_faecis	rs13168379	A	G	-0.426245	0.0794848	0.0608517	5	173382761	1512	8.20347e-08	0.0186645	28.7194
p__Bacteroidetes.c__Bacteroidia.o__Bacteroidales.f__Bacteroidaceae.g__Bacteroides.s__Bacteroides_faecis	rs9399647	T	G	-0.177798	0.0383641	0.648588	6	148627309	1512	3.57843e-06	0.0140063	21.45
p__Bacteroidetes.c__Bacteroidia.o__Bacteroidales.f__Bacteroidaceae.g__Bacteroides.s__Bacteroides_faecis	rs11772301	T	G	0.223141	0.0501194	0.15548	7	68426852	1512	8.50027e-06	0.0129401	19.7957
p__Bacteroidetes.c__Bacteroidia.o__Bacteroidales.f__Bacteroidaceae.g__Bacteroides.s__Bacteroides_faecis	rs259203	G	A	-0.219736	0.0424059	0.703748	7	89055849	1512	2.19844e-07	0.0174483	26.8148
p__Bacteroidetes.c__Bacteroidia.o__Bacteroidales.f__Bacteroidaceae.g__Bacteroides.s__Bacteroides_faecis	rs917158	A	G	0.18946	0.0360154	0.464947	7	141040182	1512	1.43647e-07	0.0179734	27.6365
p__Bacteroidetes.c__Bacteroidia.o__Bacteroidales.f__Bacteroidaceae.g__Bacteroides.s__Bacteroides_faecis	rs62516876	G	A	0.232126	0.0516597	0.154999	8	56769381	1512	7.01036e-06	0.0131775	20.1637
p__Bacteroidetes.c__Bacteroidia.o__Bacteroidales.f__Bacteroidaceae.g__Bacteroides.s__Bacteroides_faecis	rs73068710	A	G	0.290597	0.0636582	0.0915007	12	13091573	1512	4.99595e-06	0.0135949	20.8113
p__Bacteroidetes.c__Bacteroidia.o__Bacteroidales.f__Bacteroidaceae.g__Bacteroides.s__Bacteroides_faecis	rs7314394	C	T	-0.326054	0.0676043	0.918665	12	27152666	1512	1.41431e-06	0.0151512	23.2303
p__Bacteroidetes.c__Bacteroidia.o__Bacteroidales.f__Bacteroidaceae.g__Bacteroides.s__Bacteroides_faecis	rs11113150	A	G	-0.159798	0.0361068	0.434854	12	107350988	1512	9.61308e-06	0.0127886	19.5609
p__Bacteroidetes.c__Bacteroidia.o__Bacteroidales.f__Bacteroidaceae.g__Bacteroides.s__Bacteroides_faecis	rs36017291	C	A	0.169229	0.0367915	0.442014	16	17420514	1512	4.23174e-06	0.0137996	21.1289
p__Bacteroidetes.c__Bacteroidia.o__Bacteroidales.f__Bacteroidaceae.g__Bacteroides.s__Bacteroides_finegoldii	rs66535021	C	T	-0.188592	0.038093	0.262079	1	112065476	1836	7.38952e-07	0.0131742	24.4841
p__Bacteroidetes.c__Bacteroidia.o__Bacteroidales.f__Bacteroidaceae.g__Bacteroides.s__Bacteroides_finegoldii	rs74904967	A	G	-0.230223	0.0518088	0.135786	1	116021610	1836	8.84211e-06	0.0106408	19.725
p__Bacteroidetes.c__Bacteroidia.o__Bacteroidales.f__Bacteroidaceae.g__Bacteroides.s__Bacteroides_finegoldii	rs1430034	A	C	0.159836	0.0359588	0.534722	2	38027626	1836	8.79073e-06	0.0106467	19.7362
p__Bacteroidetes.c__Bacteroidia.o__Bacteroidales.f__Bacteroidaceae.g__Bacteroides.s__Bacteroides_finegoldii	rs2717057	T	C	0.154812	0.0342997	0.368137	2	58127907	1836	6.37594e-06	0.010974	20.3497
p__Bacteroidetes.c__Bacteroidia.o__Bacteroidales.f__Bacteroidaceae.g__Bacteroides.s__Bacteroides_finegoldii	rs116556966	G	T	-0.34057	0.0759125	0.0557446	2	76664959	1836	7.24554e-06	0.0108437	20.1054
p__Bacteroidetes.c__Bacteroidia.o__Bacteroidales.f__Bacteroidaceae.g__Bacteroides.s__Bacteroides_finegoldii	rs58346872	G	T	0.284244	0.0632075	0.0944562	4	111325310	1836	6.89212e-06	0.0108947	20.2009
p__Bacteroidetes.c__Bacteroidia.o__Bacteroidales.f__Bacteroidaceae.g__Bacteroides.s__Bacteroides_finegoldii	rs111426764	C	T	0.26676	0.0594674	0.0852397	6	25005968	1836	7.26364e-06	0.0108412	20.1006
p__Bacteroidetes.c__Bacteroidia.o__Bacteroidales.f__Bacteroidaceae.g__Bacteroides.s__Bacteroides_finegoldii	rs11773071	C	A	0.302229	0.0654044	0.0712546	7	46988659	1836	3.8204e-06	0.0114964	21.3297
p__Bacteroidetes.c__Bacteroidia.o__Bacteroidales.f__Bacteroidaceae.g__Bacteroides.s__Bacteroides_finegoldii	rs10215754	A	T	-0.281229	0.0607097	0.0822323	7	125473561	1836	3.61532e-06	0.0115527	21.4353
p__Bacteroidetes.c__Bacteroidia.o__Bacteroidales.f__Bacteroidaceae.g__Bacteroides.s__Bacteroides_finegoldii	rs73188646	T	C	-0.362916	0.0769855	0.0501089	8	6032988	1836	2.42805e-06	0.011959	22.1983
p__Bacteroidetes.c__Bacteroidia.o__Bacteroidales.f__Bacteroidaceae.g__Bacteroides.s__Bacteroides_finegoldii	rs10970830	A	G	-0.239556	0.0474534	0.151052	9	32185642	1836	4.45908e-07	0.0136905	25.4569
p__Bacteroidetes.c__Bacteroidia.o__Bacteroidales.f__Bacteroidaceae.g__Bacteroides.s__Bacteroides_finegoldii	rs2393782	G	C	-0.251445	0.0521962	0.882328	10	63670859	1836	1.45511e-06	0.0124819	23.1811
p__Bacteroidetes.c__Bacteroidia.o__Bacteroidales.f__Bacteroidaceae.g__Bacteroides.s__Bacteroides_finegoldii	rs10744662	A	G	-0.156201	0.0327887	0.575063	12	4915208	1836	1.89912e-06	0.0122099	22.6698
p__Bacteroidetes.c__Bacteroidia.o__Bacteroidales.f__Bacteroidaceae.g__Bacteroides.s__Bacteroides_finegoldii	rs496238	T	C	-0.172436	0.0338549	0.425584	13	101977785	1836	3.51706e-07	0.0139331	25.9144
p__Bacteroidetes.c__Bacteroidia.o__Bacteroidales.f__Bacteroidaceae.g__Bacteroides.s__Bacteroides_finegoldii	rs12889912	T	C	0.305615	0.0686014	0.0702881	14	92147845	1836	8.39153e-06	0.0106941	19.8249
p__Bacteroidetes.c__Bacteroidia.o__Bacteroidales.f__Bacteroidaceae.g__Bacteroides.s__Bacteroides_finegoldii	rs58668331	C	G	0.185454	0.0394933	0.294386	19	6653399	1836	2.65518e-06	0.0118677	22.0269
p__Bacteroidetes.c__Bacteroidia.o__Bacteroidales.f__Bacteroidaceae.g__Bacteroides.s__Bacteroides_finegoldii	rs62210593	T	C	-0.148033	0.0328515	0.548709	20	34004767	1836	6.6019e-06	0.0109385	20.2831
p__Bacteroidetes.c__Bacteroidia.o__Bacteroidales.f__Bacteroidaceae.g__Bacteroides.s__Bacteroides_finegoldii	rs4809943	T	A	0.227713	0.050323	0.12321	20	52501768	1836	6.0386e-06	0.0110295	20.4536
p__Bacteroidetes.c__Bacteroidia.o__Bacteroidales.f__Bacteroidaceae.g__Bacteroides.s__Bacteroides_fragilis	rs12565327	A	G	-0.209365	0.046587	0.0907588	1	176593524	3164	6.98744e-06	0.00634278	20.1839
p__Bacteroidetes.c__Bacteroidia.o__Bacteroidales.f__Bacteroidaceae.g__Bacteroides.s__Bacteroides_fragilis	rs1285852	T	A	0.120344	0.026745	0.626225	1	233287432	3164	6.80561e-06	0.00635852	20.2343
p__Bacteroidetes.c__Bacteroidia.o__Bacteroidales.f__Bacteroidaceae.g__Bacteroides.s__Bacteroides_fragilis	rs912	C	T	0.184344	0.0411452	0.109284	3	21028234	3164	7.45337e-06	0.00630425	20.0605
p__Bacteroidetes.c__Bacteroidia.o__Bacteroidales.f__Bacteroidaceae.g__Bacteroides.s__Bacteroides_fragilis	rs9818008	C	A	0.143936	0.032187	0.801254	3	185014098	3164	7.75406e-06	0.00628065	19.9849
p__Bacteroidetes.c__Bacteroidia.o__Bacteroidales.f__Bacteroidaceae.g__Bacteroides.s__Bacteroides_fragilis	rs3797248	A	G	-0.161285	0.0354143	0.147756	5	53509186	3164	5.25807e-06	0.00651259	20.7278
p__Bacteroidetes.c__Bacteroidia.o__Bacteroidales.f__Bacteroidaceae.g__Bacteroides.s__Bacteroides_fragilis	rs55835510	A	T	0.158132	0.0302849	0.237475	5	107975937	3164	1.77498e-07	0.00854328	27.2466
p__Bacteroidetes.c__Bacteroidia.o__Bacteroidales.f__Bacteroidaceae.g__Bacteroides.s__Bacteroides_fragilis	rs6458025	C	T	-0.206994	0.0452174	0.899891	6	37761715	3164	4.70034e-06	0.00657958	20.9424
p__Bacteroidetes.c__Bacteroidia.o__Bacteroidales.f__Bacteroidaceae.g__Bacteroides.s__Bacteroides_fragilis	rs6909908	G	T	-0.227896	0.0493096	0.0759618	6	131801089	3164	3.80544e-06	0.00670581	21.3469
p__Bacteroidetes.c__Bacteroidia.o__Bacteroidales.f__Bacteroidaceae.g__Bacteroides.s__Bacteroides_fragilis	rs11770593	G	T	-0.127395	0.0266178	0.641414	7	68894018	3164	1.7008e-06	0.00718768	22.892
p__Bacteroidetes.c__Bacteroidia.o__Bacteroidales.f__Bacteroidaceae.g__Bacteroides.s__Bacteroides_fragilis	rs77062729	G	A	-0.234443	0.0486633	0.0814636	8	130410952	3164	1.45253e-06	0.00728218	23.1952
p__Bacteroidetes.c__Bacteroidia.o__Bacteroidales.f__Bacteroidaceae.g__Bacteroides.s__Bacteroides_fragilis	rs3885195	T	C	-0.150624	0.0300582	0.236902	11	82371506	3164	5.41243e-07	0.00787397	25.0951
p__Bacteroidetes.c__Bacteroidia.o__Bacteroidales.f__Bacteroidaceae.g__Bacteroides.s__Bacteroides_fragilis	rs76722389	A	G	0.202999	0.0432973	0.112655	12	11335730	3164	2.75216e-06	0.00689961	21.9681
p__Bacteroidetes.c__Bacteroidia.o__Bacteroidales.f__Bacteroidaceae.g__Bacteroides.s__Bacteroides_fragilis	rs4430574	A	G	0.195673	0.0429614	0.0993103	12	125986360	3164	5.24808e-06	0.00651372	20.7314
p__Bacteroidetes.c__Bacteroidia.o__Bacteroidales.f__Bacteroidaceae.g__Bacteroides.s__Bacteroides_fragilis	rs4772337	G	A	0.119468	0.0269951	0.640448	13	101525691	3164	9.61963e-06	0.00615203	19.5731
p__Bacteroidetes.c__Bacteroidia.o__Bacteroidales.f__Bacteroidaceae.g__Bacteroides.s__Bacteroides_fragilis	rs10137996	C	T	-0.188352	0.03826	0.12928	14	34477937	3164	8.52508e-07	0.00760151	24.2201
p__Bacteroidetes.c__Bacteroidia.o__Bacteroidales.f__Bacteroidaceae.g__Bacteroides.s__Bacteroides_fragilis	rs4902984	C	T	-0.256543	0.0563626	0.942811	14	72550927	3164	5.32244e-06	0.00650532	20.7045
p__Bacteroidetes.c__Bacteroidia.o__Bacteroidales.f__Bacteroidaceae.g__Bacteroides.s__Bacteroides_fragilis	rs12900979	T	C	0.11446	0.0256081	0.571587	15	92907122	3164	7.83335e-06	0.00627458	19.9655
p__Bacteroidetes.c__Bacteroidia.o__Bacteroidales.f__Bacteroidaceae.g__Bacteroides.s__Bacteroides_intestinalis	rs1042840	C	T	-0.189953	0.0421483	0.245867	11	102814110	1633	6.58192e-06	0.0122851	20.2862
p__Bacteroidetes.c__Bacteroidia.o__Bacteroidales.f__Bacteroidaceae.g__Bacteroides.s__Bacteroides_intestinalis	rs72656234	A	G	-0.364852	0.0753615	0.0650805	13	109730036	1633	1.28954e-06	0.0141501	23.4101
p__Bacteroidetes.c__Bacteroidia.o__Bacteroidales.f__Bacteroidaceae.g__Bacteroides.s__Bacteroides_intestinalis	rs4793180	T	C	-0.209751	0.0473993	0.185396	17	43121308	1633	9.63608e-06	0.0118495	19.5583
p__Bacteroidetes.c__Bacteroidia.o__Bacteroidales.f__Bacteroidaceae.g__Bacteroides.s__Bacteroides_intestinalis	rs4814260	T	A	-0.178894	0.0389757	0.382312	20	13775032	1633	4.43495e-06	0.0127365	21.0412
p__Bacteroidetes.c__Bacteroidia.o__Bacteroidales.f__Bacteroidaceae.g__Bacteroides.s__Bacteroides_massiliensis	rs12621563	G	A	-0.119565	0.0242975	0.498942	2	126039243	3427	8.61653e-07	0.00701633	24.2007
p__Bacteroidetes.c__Bacteroidia.o__Bacteroidales.f__Bacteroidaceae.g__Bacteroides.s__Bacteroides_massiliensis	rs6532564	C	G	-0.140127	0.0315704	0.787015	4	96464931	3427	9.05603e-06	0.00571586	19.6894
p__Bacteroidetes.c__Bacteroidia.o__Bacteroidales.f__Bacteroidaceae.g__Bacteroides.s__Bacteroides_massiliensis	rs17807243	T	C	-0.173678	0.0384507	0.139747	4	124386894	3427	6.27523e-06	0.00591818	20.3905
p__Bacteroidetes.c__Bacteroidia.o__Bacteroidales.f__Bacteroidaceae.g__Bacteroides.s__Bacteroides_massiliensis	rs4916966	G	C	0.110844	0.0245683	0.479264	7	181005	3427	6.43239e-06	0.00590453	20.3431
p__Bacteroidetes.c__Bacteroidia.o__Bacteroidales.f__Bacteroidaceae.g__Bacteroides.s__Bacteroides_massiliensis	rs112691179	T	C	0.177126	0.0398192	0.111026	10	953842	3427	8.65688e-06	0.00574071	19.7755
p__Bacteroidetes.c__Bacteroidia.o__Bacteroidales.f__Bacteroidaceae.g__Bacteroides.s__Bacteroides_massiliensis	rs4937922	A	G	-0.237213	0.0522438	0.0580265	11	134490977	3427	5.61201e-06	0.00597983	20.6041
p__Bacteroidetes.c__Bacteroidia.o__Bacteroidales.f__Bacteroidaceae.g__Bacteroides.s__Bacteroides_massiliensis	rs61944855	A	G	-0.148523	0.028725	0.244627	12	101231320	3427	2.33462e-07	0.00774064	26.7185
p__Bacteroidetes.c__Bacteroidia.o__Bacteroidales.f__Bacteroidaceae.g__Bacteroides.s__Bacteroides_nordii	rs8098967	A	C	0.572865	0.121851	0.0522177	18	66126184	1019	2.58411e-06	0.0212303	22.0596
p__Bacteroidetes.c__Bacteroidia.o__Bacteroidales.f__Bacteroidaceae.g__Bacteroides.s__Bacteroides_ovatus	rs303925	T	C	-0.0840401	0.018326	0.375612	1	48503280	6903	4.52156e-06	0.00303724	21.0239
p__Bacteroidetes.c__Bacteroidia.o__Bacteroidales.f__Bacteroidaceae.g__Bacteroides.s__Bacteroides_ovatus	rs59809293	A	C	-0.0830115	0.0172003	0.496053	2	33849581	6903	1.39182e-06	0.00336283	23.2852
p__Bacteroidetes.c__Bacteroidia.o__Bacteroidales.f__Bacteroidaceae.g__Bacteroides.s__Bacteroides_ovatus	rs190949005	G	A	-0.15371	0.0346341	0.0654208	2	56319707	6903	9.07431e-06	0.00284528	19.6913
p__Bacteroidetes.c__Bacteroidia.o__Bacteroidales.f__Bacteroidaceae.g__Bacteroides.s__Bacteroides_ovatus	rs112057053	C	G	0.146038	0.0292312	0.102593	3	127211963	6903	5.85449e-07	0.00360273	24.9523
p__Bacteroidetes.c__Bacteroidia.o__Bacteroidales.f__Bacteroidaceae.g__Bacteroides.s__Bacteroides_ovatus	rs9684138	T	C	-0.0906092	0.0190192	0.525204	4	38287192	6903	1.89713e-06	0.00327714	22.6899
p__Bacteroidetes.c__Bacteroidia.o__Bacteroidales.f__Bacteroidaceae.g__Bacteroides.s__Bacteroides_ovatus	rs73240572	C	T	0.0856274	0.0190584	0.449863	4	57505068	6903	7.02581e-06	0.00291574	20.1803
p__Bacteroidetes.c__Bacteroidia.o__Bacteroidales.f__Bacteroidaceae.g__Bacteroides.s__Bacteroides_ovatus	rs72677788	A	G	-0.184455	0.0372574	0.0587673	4	126550852	6903	7.39015e-07	0.00353816	24.5035
p__Bacteroidetes.c__Bacteroidia.o__Bacteroidales.f__Bacteroidaceae.g__Bacteroides.s__Bacteroides_ovatus	rs4867356	C	T	0.100289	0.0217126	0.200103	5	31623146	6903	3.85695e-06	0.00308111	21.3285
p__Bacteroidetes.c__Bacteroidia.o__Bacteroidales.f__Bacteroidaceae.g__Bacteroides.s__Bacteroides_ovatus	rs67659622	A	G	0.0993576	0.0195692	0.362459	8	142862278	6903	3.8294e-07	0.00372049	25.771
p__Bacteroidetes.c__Bacteroidia.o__Bacteroidales.f__Bacteroidaceae.g__Bacteroides.s__Bacteroides_ovatus	rs1021440	G	A	-0.082971	0.0181463	0.345975	9	94379045	6903	4.82328e-06	0.00301942	20.9002
p__Bacteroidetes.c__Bacteroidia.o__Bacteroidales.f__Bacteroidaceae.g__Bacteroides.s__Bacteroides_ovatus	rs10820045	A	C	-0.16593	0.0370648	0.0554877	9	104830105	6903	7.57835e-06	0.00289488	20.0356
p__Bacteroidetes.c__Bacteroidia.o__Bacteroidales.f__Bacteroidaceae.g__Bacteroides.s__Bacteroides_ovatus	rs75642318	G	A	-0.127782	0.0277418	0.118722	11	112426121	6903	4.10257e-06	0.00306407	21.2102
p__Bacteroidetes.c__Bacteroidia.o__Bacteroidales.f__Bacteroidaceae.g__Bacteroides.s__Bacteroides_ovatus	rs2642158	G	C	0.0964362	0.0191952	0.332037	17	7630301	6903	5.06107e-07	0.00364312	25.2331
p__Bacteroidetes.c__Bacteroidia.o__Bacteroidales.f__Bacteroidaceae.g__Bacteroides.s__Bacteroides_ovatus	rs11873510	C	T	-0.123755	0.0264539	0.141555	18	5850906	6903	2.89514e-06	0.00316032	21.8785
p__Bacteroidetes.c__Bacteroidia.o__Bacteroidales.f__Bacteroidaceae.g__Bacteroides.s__Bacteroides_ovatus	rs9304475	T	C	-0.087747	0.0172424	0.44926	18	22785354	6903	3.59898e-07	0.00373771	25.8907
p__Bacteroidetes.c__Bacteroidia.o__Bacteroidales.f__Bacteroidaceae.g__Bacteroides.s__Bacteroides_plebeius	rs2432926	A	G	0.367179	0.0767104	0.051061	5	154996909	1776	1.69671e-06	0.0127361	22.8853
p__Bacteroidetes.c__Bacteroidia.o__Bacteroidales.f__Bacteroidaceae.g__Bacteroides.s__Bacteroides_plebeius	rs7070312	G	T	-0.208945	0.0458115	0.164993	10	15798477	1776	5.09178e-06	0.0115775	20.779
p__Bacteroidetes.c__Bacteroidia.o__Bacteroidales.f__Bacteroidaceae.g__Bacteroides.s__Bacteroides_plebeius	rs12578852	T	C	-0.293991	0.0608828	0.0886438	12	108699774	1776	1.3735e-06	0.012959	23.2912
p__Bacteroidetes.c__Bacteroidia.o__Bacteroidales.f__Bacteroidaceae.g__Bacteroides.s__Bacteroides_plebeius	rs10145379	G	T	0.169767	0.0347573	0.585952	14	38065813	1776	1.03767e-06	0.0132549	23.8301
p__Bacteroidetes.c__Bacteroidia.o__Bacteroidales.f__Bacteroidaceae.g__Bacteroides.s__Bacteroides_plebeius	rs1828518	T	C	-0.202383	0.0449495	0.82148	16	78635193	1776	6.71724e-06	0.0112857	20.2493
p__Bacteroidetes.c__Bacteroidia.o__Bacteroidales.f__Bacteroidaceae.g__Bacteroides.s__Bacteroides_plebeius	rs34375501	C	T	-0.174622	0.0394652	0.237815	19	31280754	1776	9.65735e-06	0.0109035	19.556
p__Bacteroidetes.c__Bacteroidia.o__Bacteroidales.f__Bacteroidaceae.g__Bacteroides.s__Bacteroides_plebeius	rs28681338	A	G	-0.25565	0.0570272	0.100041	22	43881816	1776	7.36165e-06	0.0111892	20.0743
p__Bacteroidetes.c__Bacteroidia.o__Bacteroidales.f__Bacteroidaceae.g__Bacteroides.s__Bacteroides_salyersiae	rs17111728	C	T	0.3336	0.072423	0.0711268	1	55691384	1420	4.09959e-06	0.0147221	21.1878
p__Bacteroidetes.c__Bacteroidia.o__Bacteroidales.f__Bacteroidaceae.g__Bacteroides.s__Bacteroides_salyersiae	rs76194327	A	T	0.379903	0.0854692	0.0642392	3	116352196	1420	8.79296e-06	0.0137226	19.7294
p__Bacteroidetes.c__Bacteroidia.o__Bacteroidales.f__Bacteroidaceae.g__Bacteroides.s__Bacteroides_salyersiae	rs16845299	T	C	0.266974	0.0538601	0.262023	4	71520630	1420	7.16645e-07	0.0170084	24.5352
p__Bacteroidetes.c__Bacteroidia.o__Bacteroidales.f__Bacteroidaceae.g__Bacteroides.s__Bacteroides_salyersiae	rs3776996	A	G	0.241028	0.0495792	0.171479	5	153797049	1420	1.16512e-06	0.0163712	23.6007
p__Bacteroidetes.c__Bacteroidia.o__Bacteroidales.f__Bacteroidaceae.g__Bacteroides.s__Bacteroides_salyersiae	rs1265300	G	A	-0.177503	0.0385789	0.503447	6	4456400	1420	4.20388e-06	0.0146892	21.1397
p__Bacteroidetes.c__Bacteroidia.o__Bacteroidales.f__Bacteroidaceae.g__Bacteroides.s__Bacteroides_salyersiae	rs412657	G	T	-0.175941	0.0388333	0.404577	6	32211085	1420	5.87996e-06	0.0142496	20.498
p__Bacteroidetes.c__Bacteroidia.o__Bacteroidales.f__Bacteroidaceae.g__Bacteroides.s__Bacteroides_salyersiae	rs12534702	T	C	0.177922	0.0399738	0.344151	7	36769290	1420	8.54874e-06	0.0137595	19.7831
p__Bacteroidetes.c__Bacteroidia.o__Bacteroidales.f__Bacteroidaceae.g__Bacteroides.s__Bacteroides_salyersiae	rs117662076	A	G	0.40355	0.0882902	0.0551947	10	120769498	1420	4.86048e-06	0.014499	20.8621
p__Bacteroidetes.c__Bacteroidia.o__Bacteroidales.f__Bacteroidaceae.g__Bacteroides.s__Bacteroides_salyersiae	rs780878	C	G	0.264683	0.0586407	0.150667	12	116186282	1420	6.37228e-06	0.0141442	20.3443
p__Bacteroidetes.c__Bacteroidia.o__Bacteroidales.f__Bacteroidaceae.g__Bacteroides.s__Bacteroides_salyersiae	rs12896430	A	G	-0.192312	0.0420479	0.687717	14	21431376	1420	4.79347e-06	0.0145172	20.8886
p__Bacteroidetes.c__Bacteroidia.o__Bacteroidales.f__Bacteroidaceae.g__Bacteroides.s__Bacteroides_salyersiae	rs9960494	C	G	-0.190905	0.042414	0.337762	18	51206632	1420	6.76362e-06	0.0140662	20.2304
p__Bacteroidetes.c__Bacteroidia.o__Bacteroidales.f__Bacteroidaceae.g__Bacteroides.s__Bacteroides_stercoris	rs11125607	A	T	0.0919616	0.0200997	0.570126	2	56090113	5103	4.75595e-06	0.00408537	20.9249
p__Bacteroidetes.c__Bacteroidia.o__Bacteroidales.f__Bacteroidaceae.g__Bacteroides.s__Bacteroides_stercoris	rs9809140	G	A	-0.0966639	0.0217291	0.693402	3	19519043	5103	8.64359e-06	0.00386312	19.7822
p__Bacteroidetes.c__Bacteroidia.o__Bacteroidales.f__Bacteroidaceae.g__Bacteroides.s__Bacteroides_stercoris	rs78677736	C	T	-0.127232	0.0282087	0.151993	4	73807786	5103	6.47112e-06	0.00397075	20.3356
p__Bacteroidetes.c__Bacteroidia.o__Bacteroidales.f__Bacteroidaceae.g__Bacteroides.s__Bacteroides_stercoris	rs73812271	T	C	0.119733	0.0253437	0.195388	5	179860451	5103	2.30812e-06	0.00435482	22.3111
p__Bacteroidetes.c__Bacteroidia.o__Bacteroidales.f__Bacteroidaceae.g__Bacteroides.s__Bacteroides_stercoris	rs1549206	A	G	-0.099745	0.019963	0.536254	5	180541589	5103	5.83801e-07	0.00486841	24.9552
p__Bacteroidetes.c__Bacteroidia.o__Bacteroidales.f__Bacteroidaceae.g__Bacteroides.s__Bacteroides_stercoris	rs12110522	T	A	0.0916145	0.0206942	0.363316	6	153263149	5103	9.55216e-06	0.00382598	19.5913
p__Bacteroidetes.c__Bacteroidia.o__Bacteroidales.f__Bacteroidaceae.g__Bacteroides.s__Bacteroides_stercoris	rs10101109	T	C	-0.0984235	0.0218861	0.690771	8	16087631	5103	6.88956e-06	0.00394745	20.2157
p__Bacteroidetes.c__Bacteroidia.o__Bacteroidales.f__Bacteroidaceae.g__Bacteroides.s__Bacteroides_stercoris	rs3003597	G	C	-0.100342	0.0210076	0.643596	9	130977520	5103	1.78413e-06	0.00445091	22.8056
p__Bacteroidetes.c__Bacteroidia.o__Bacteroidales.f__Bacteroidaceae.g__Bacteroides.s__Bacteroides_thetaiotaomicron	rs4405810	T	C	-0.0909832	0.0197315	0.704113	2	45855171	6151	4.00634e-06	0.00344474	21.2549
p__Bacteroidetes.c__Bacteroidia.o__Bacteroidales.f__Bacteroidaceae.g__Bacteroides.s__Bacteroides_thetaiotaomicron	rs77761288	A	G	-0.178567	0.0360015	0.0693629	4	163760671	6151	7.0494e-07	0.00398367	24.5936
p__Bacteroidetes.c__Bacteroidia.o__Bacteroidales.f__Bacteroidaceae.g__Bacteroides.s__Bacteroides_thetaiotaomicron	rs72833501	T	C	0.190637	0.0391636	0.0579915	6	217062	6151	1.12907e-06	0.00383735	23.6868
p__Bacteroidetes.c__Bacteroidia.o__Bacteroidales.f__Bacteroidaceae.g__Bacteroides.s__Bacteroides_thetaiotaomicron	rs74500162	C	T	0.15339	0.0326079	0.0911572	6	107573790	6151	2.55003e-06	0.00358464	22.1212
p__Bacteroidetes.c__Bacteroidia.o__Bacteroidales.f__Bacteroidaceae.g__Bacteroides.s__Bacteroides_thetaiotaomicron	rs1811207	G	A	-0.117849	0.0249058	0.829355	7	39816277	6151	2.2253e-06	0.00362686	22.3827
p__Bacteroidetes.c__Bacteroidia.o__Bacteroidales.f__Bacteroidaceae.g__Bacteroides.s__Bacteroides_thetaiotaomicron	rs10144174	A	T	-0.0936504	0.0208602	0.730158	14	83577146	6151	7.14169e-06	0.00326599	20.1484
p__Bacteroidetes.c__Bacteroidia.o__Bacteroidales.f__Bacteroidaceae.g__Bacteroides.s__Bacteroides_thetaiotaomicron	rs12938892	G	A	-0.095204	0.0208389	0.36877	17	10007092	6151	4.91079e-06	0.00338176	20.865
p__Bacteroidetes.c__Bacteroidia.o__Bacteroidales.f__Bacteroidaceae.g__Bacteroides.s__Bacteroides_thetaiotaomicron	rs62199113	T	A	0.107775	0.021175	0.251897	20	59629320	6151	3.5862e-07	0.00419386	25.8967
p__Bacteroidetes.c__Bacteroidia.o__Bacteroidales.f__Bacteroidaceae.g__Bacteroides.s__Bacteroides_uniformis	rs6694880	G	C	0.0794256	0.0179132	0.350399	1	244471371	7629	9.25377e-06	0.00257033	19.6544
p__Bacteroidetes.c__Bacteroidia.o__Bacteroidales.f__Bacteroidaceae.g__Bacteroides.s__Bacteroides_uniformis	rs12209689	T	C	-0.117475	0.0251846	0.125234	6	41378487	7629	3.09292e-06	0.00284391	21.7523
p__Bacteroidetes.c__Bacteroidia.o__Bacteroidales.f__Bacteroidaceae.g__Bacteroides.s__Bacteroides_uniformis	rs78786599	T	C	-0.144601	0.0327133	0.0706422	8	58204133	7629	9.85858e-06	0.00255456	19.5335
p__Bacteroidetes.c__Bacteroidia.o__Bacteroidales.f__Bacteroidaceae.g__Bacteroides.s__Bacteroides_uniformis	rs140675300	G	C	0.156692	0.0341991	0.068631	8	137699220	7629	4.61061e-06	0.00274413	20.9871
p__Bacteroidetes.c__Bacteroidia.o__Bacteroidales.f__Bacteroidaceae.g__Bacteroides.s__Bacteroides_uniformis	rs1865283	G	A	0.0798486	0.0174522	0.65794	11	4830320	7629	4.75589e-06	0.00273639	20.9277
p__Bacteroidetes.c__Bacteroidia.o__Bacteroidales.f__Bacteroidaceae.g__Bacteroides.s__Bacteroides_uniformis	rs140914801	A	G	0.11295	0.0255679	0.116664	11	46188386	7629	9.97801e-06	0.00255156	19.5105
p__Bacteroidetes.c__Bacteroidia.o__Bacteroidales.f__Bacteroidaceae.g__Bacteroides.s__Bacteroides_uniformis	rs11170859	C	T	-0.106241	0.0233689	0.141612	12	39538134	7629	5.46106e-06	0.00270187	20.663
p__Bacteroidetes.c__Bacteroidia.o__Bacteroidales.f__Bacteroidaceae.g__Bacteroides.s__Bacteroides_uniformis	rs61960721	T	G	0.0811147	0.0177843	0.330124	13	88174396	7629	5.0904e-06	0.00271941	20.7975
p__Bacteroidetes.c__Bacteroidia.o__Bacteroidales.f__Bacteroidaceae.g__Bacteroides.s__Bacteroides_vulgatus	rs6732796	T	A	-0.160154	0.036148	0.0560728	2	15240601	7437	9.40147e-06	0.00263247	19.6241
p__Bacteroidetes.c__Bacteroidia.o__Bacteroidales.f__Bacteroidaceae.g__Bacteroides.s__Bacteroides_vulgatus	rs56282904	G	A	0.0886546	0.0189872	0.2577	2	57276048	7437	3.02418e-06	0.00292288	21.7953
p__Bacteroidetes.c__Bacteroidia.o__Bacteroidales.f__Bacteroidaceae.g__Bacteroides.s__Bacteroides_vulgatus	rs1498839	T	C	0.0871456	0.0189414	0.258826	3	69516937	7437	4.2086e-06	0.00283815	21.1617
p__Bacteroidetes.c__Bacteroidia.o__Bacteroidales.f__Bacteroidaceae.g__Bacteroides.s__Bacteroides_vulgatus	rs13193662	G	A	0.0948871	0.0213763	0.222041	6	16807562	7437	9.04223e-06	0.00264242	19.6985
p__Bacteroidetes.c__Bacteroidia.o__Bacteroidales.f__Bacteroidaceae.g__Bacteroides.s__Bacteroides_vulgatus	rs1514626	T	C	0.105021	0.0237637	0.139236	8	132765741	7437	9.89877e-06	0.0026193	19.5256
p__Bacteroidetes.c__Bacteroidia.o__Bacteroidales.f__Bacteroidaceae.g__Bacteroides.s__Bacteroides_vulgatus	rs142222485	A	G	0.149921	0.0322005	0.072205	15	73669313	7437	3.22628e-06	0.00290629	21.6712
p__Bacteroidetes.c__Bacteroidia.o__Bacteroidales.f__Bacteroidaceae.g__Bacteroides.s__Bacteroides_vulgatus	rs11646266	T	C	0.081255	0.0170316	0.428434	16	115817	7437	1.83454e-06	0.00305117	22.7549
p__Bacteroidetes.c__Bacteroidia.o__Bacteroidales.f__Bacteroidaceae.g__Bacteroides.s__Bacteroides_vulgatus	rs6044532	C	T	-0.073067	0.01654	0.463138	20	16934650	7437	9.98038e-06	0.0026172	19.5099
p__Bacteroidetes.c__Bacteroidia.o__Bacteroidales.f__Bacteroidaceae.g__Bacteroides.s__Bacteroides_xylanisolvens	rs17565877	G	C	-0.0869066	0.019514	0.497783	2	33380436	5434	8.44636e-06	0.00363672	19.8268
p__Bacteroidetes.c__Bacteroidia.o__Bacteroidales.f__Bacteroidaceae.g__Bacteroides.s__Bacteroides_xylanisolvens	rs1137722	C	T	0.0967949	0.0200587	0.444609	2	193015711	5434	1.39592e-06	0.00426701	23.2777
p__Bacteroidetes.c__Bacteroidia.o__Bacteroidales.f__Bacteroidaceae.g__Bacteroides.s__Bacteroides_xylanisolvens	rs7380390	C	T	0.0951037	0.0210174	0.657837	5	54891954	5434	6.03949e-06	0.00375392	20.4681
p__Bacteroidetes.c__Bacteroidia.o__Bacteroidales.f__Bacteroidaceae.g__Bacteroides.s__Bacteroides_xylanisolvens	rs4869373	C	G	0.18282	0.0410783	0.0617532	5	96941137	5434	8.56625e-06	0.0036318	19.7998
p__Bacteroidetes.c__Bacteroidia.o__Bacteroidales.f__Bacteroidaceae.g__Bacteroides.s__Bacteroides_xylanisolvens	rs463212	C	T	-0.112837	0.0250366	0.184172	5	100809936	5434	6.57892e-06	0.00372401	20.3045
p__Bacteroidetes.c__Bacteroidia.o__Bacteroidales.f__Bacteroidaceae.g__Bacteroides.s__Bacteroides_xylanisolvens	rs111452233	A	G	0.152257	0.0284751	0.135805	6	168150936	5434	8.9402e-08	0.00523394	28.5804
p__Bacteroidetes.c__Bacteroidia.o__Bacteroidales.f__Bacteroidaceae.g__Bacteroides.s__Bacteroides_xylanisolvens	rs4733774	C	A	-0.100809	0.0222193	0.244434	8	131196683	5434	5.70563e-06	0.0037738	20.5769
p__Bacteroidetes.c__Bacteroidia.o__Bacteroidales.f__Bacteroidaceae.g__Bacteroides.s__Bacteroides_xylanisolvens	rs11522665	T	G	0.205696	0.0457741	0.0501866	11	10489428	5434	6.99889e-06	0.00370239	20.1861
p__Bacteroidetes.c__Bacteroidia.o__Bacteroidales.f__Bacteroidaceae.g__Bacteroides.s__Bacteroides_xylanisolvens	rs12416788	G	A	-0.119958	0.0260995	0.163508	11	107894312	5434	4.3036e-06	0.00387244	21.1169
p__Bacteroidetes.c__Bacteroidia.o__Bacteroidales.f__Bacteroidaceae.g__Bacteroides.s__Bacteroides_xylanisolvens	rs10862904	G	A	-0.0893192	0.0195497	0.474561	12	85018579	5434	4.90459e-06	0.0038267	20.8665
p__Bacteroidetes.c__Bacteroidia.o__Bacteroidales.f__Bacteroidaceae.g__Bacteroides.s__Bacteroides_xylanisolvens	rs12443593	A	C	0.186202	0.040302	0.0608208	16	20676354	5434	3.834e-06	0.00391288	21.3382
p__Bacteroidetes.c__Bacteroidia.o__Bacteroidales.f__Bacteroidaceae.g__Bacteroides.s__Bacteroides_xylanisolvens	rs2302675	A	G	0.0945071	0.0213508	0.296811	16	54060498	5434	9.58191e-06	0.00359268	19.5858
p__Bacteroidetes.c__Bacteroidia.o__Bacteroidales.f__Bacteroidaceae.g__Bacteroides.s__Bacteroides_xylanisolvens	rs34558519	G	A	-0.201166	0.0424561	0.0562161	16	56645219	5434	2.15617e-06	0.00411451	22.4423
p__Bacteroidetes.c__Bacteroidia.o__Bacteroidales.f__Bacteroidaceae.g__Bacteroides.s__Bacteroides_xylanisolvens	rs117675525	T	G	0.194145	0.0400209	0.0829501	19	57147233	5434	1.22787e-06	0.00431203	23.5244
p__Bacteroidetes.c__Bacteroidia.o__Bacteroidales.f__Bacteroidales_noname	rs2465095	G	A	-0.0819963	0.0166902	0.417237	2	137536904	7159	8.97639e-07	0.0033601	24.1293
p__Bacteroidetes.c__Bacteroidia.o__Bacteroidales.f__Bacteroidales_noname	rs3106091	C	T	0.0828995	0.0180146	0.680953	2	200881067	7159	4.18877e-06	0.0029493	21.1705
p__Bacteroidetes.c__Bacteroidia.o__Bacteroidales.f__Bacteroidales_noname	rs4294998	C	A	0.0741667	0.0167806	0.505929	2	228912194	7159	9.87957e-06	0.00272125	19.5291
p__Bacteroidetes.c__Bacteroidia.o__Bacteroidales.f__Bacteroidales_noname	rs55712042	G	A	0.0749093	0.0168861	0.536767	4	2706103	7159	9.15782e-06	0.00274138	19.674
p__Bacteroidetes.c__Bacteroidia.o__Bacteroidales.f__Bacteroidales_noname	rs2700958	A	G	0.131086	0.0296117	0.0912533	7	36134000	7159	9.56313e-06	0.00272989	19.5913
p__Bacteroidetes.c__Bacteroidia.o__Bacteroidales.f__Bacteroidales_noname	rs12449080	G	C	0.0866379	0.0178384	0.664356	16	73660160	7159	1.19282e-06	0.00328416	23.5822
p__Bacteroidetes.c__Bacteroidia.o__Bacteroidales.f__Bacteroidales_noname	rs2008778	A	C	-0.0979307	0.0215629	0.219845	17	36156378	7159	5.58195e-06	0.00287291	20.6207
p__Bacteroidetes.c__Bacteroidia.o__Bacteroidales.f__Bacteroidales_noname	rs12602625	C	G	-0.165436	0.0370076	0.058124	17	65679135	7159	7.80968e-06	0.00278367	19.9783
p__Bacteroidetes.c__Bacteroidia.o__Bacteroidales.f__Bacteroidales_noname	rs35445518	C	A	0.0909857	0.0204096	0.769202	19	46908968	7159	8.27351e-06	0.00276834	19.868
p__Bacteroidetes.c__Bacteroidia.o__Bacteroidales.f__Bacteroidales_noname.g__Bacteroidales_noname	rs2465095	G	A	-0.081979	0.0166906	0.417237	2	137536904	7159	9.02936e-07	0.00335853	24.118
p__Bacteroidetes.c__Bacteroidia.o__Bacteroidales.f__Bacteroidales_noname.g__Bacteroidales_noname	rs3106091	C	T	0.0829122	0.0180151	0.680953	2	200881067	7159	4.17683e-06	0.00295006	21.176
p__Bacteroidetes.c__Bacteroidia.o__Bacteroidales.f__Bacteroidales_noname.g__Bacteroidales_noname	rs4294998	C	A	0.0742452	0.016781	0.505929	2	228912194	7159	9.67258e-06	0.00272687	19.5695
p__Bacteroidetes.c__Bacteroidia.o__Bacteroidales.f__Bacteroidales_noname.g__Bacteroidales_noname	rs55712042	G	A	0.0749687	0.0168865	0.536767	4	2706103	7159	9.01379e-06	0.00274559	19.7043
p__Bacteroidetes.c__Bacteroidia.o__Bacteroidales.f__Bacteroidales_noname.g__Bacteroidales_noname	rs2700958	A	G	0.131146	0.0296124	0.0912533	7	36134000	7159	9.47834e-06	0.00273225	19.6083
p__Bacteroidetes.c__Bacteroidia.o__Bacteroidales.f__Bacteroidales_noname.g__Bacteroidales_noname	rs12449080	G	C	0.0865938	0.0178388	0.664356	16	73660160	7159	1.2085e-06	0.00328067	23.5571
p__Bacteroidetes.c__Bacteroidia.o__Bacteroidales.f__Bacteroidales_noname.g__Bacteroidales_noname	rs2008778	A	C	-0.0979854	0.0215634	0.219845	17	36156378	7159	5.51801e-06	0.00287598	20.6427
p__Bacteroidetes.c__Bacteroidia.o__Bacteroidales.f__Bacteroidales_noname.g__Bacteroidales_noname	rs12602625	C	G	-0.165344	0.0370085	0.058124	17	65679135	7159	7.9056e-06	0.00278043	19.955
p__Bacteroidetes.c__Bacteroidia.o__Bacteroidales.f__Bacteroidales_noname.g__Bacteroidales_noname	rs35445518	C	A	0.0910549	0.0204101	0.769202	19	46908968	7159	8.14778e-06	0.00277241	19.8973
p__Bacteroidetes.c__Bacteroidia.o__Bacteroidales.f__Bacteroidales_noname.g__Bacteroidales_noname.s__Bacteroidales_bacterium_ph8	rs2465095	G	A	-0.0817186	0.0166929	0.417237	2	137536904	7159	9.80985e-07	0.00333638	23.9584
p__Bacteroidetes.c__Bacteroidia.o__Bacteroidales.f__Bacteroidales_noname.g__Bacteroidales_noname.s__Bacteroidales_bacterium_ph8	rs203770	C	T	-0.0823321	0.0178522	0.32844	2	200897873	7159	3.99046e-06	0.0029622	21.2635
p__Bacteroidetes.c__Bacteroidia.o__Bacteroidales.f__Bacteroidales_noname.g__Bacteroidales_noname.s__Bacteroidales_bacterium_ph8	rs55712042	G	A	0.0752817	0.0168888	0.536767	4	2706103	7159	8.29244e-06	0.00276774	19.8637
p__Bacteroidetes.c__Bacteroidia.o__Bacteroidales.f__Bacteroidales_noname.g__Bacteroidales_noname.s__Bacteroidales_bacterium_ph8	rs2700958	A	G	0.131635	0.0296165	0.0912533	7	36134000	7159	8.80264e-06	0.00275188	19.7496
p__Bacteroidetes.c__Bacteroidia.o__Bacteroidales.f__Bacteroidales_noname.g__Bacteroidales_noname.s__Bacteroidales_bacterium_ph8	rs12449080	G	C	0.086934	0.0178413	0.664356	16	73660160	7159	1.10119e-06	0.0033055	23.736
p__Bacteroidetes.c__Bacteroidia.o__Bacteroidales.f__Bacteroidales_noname.g__Bacteroidales_noname.s__Bacteroidales_bacterium_ph8	rs2008778	A	C	-0.0981686	0.0215664	0.219845	17	36156378	7159	5.31549e-06	0.00288592	20.7143
p__Bacteroidetes.c__Bacteroidia.o__Bacteroidales.f__Bacteroidales_noname.g__Bacteroidales_noname.s__Bacteroidales_bacterium_ph8	rs12602625	C	G	-0.16527	0.0370136	0.058124	17	65679135	7159	8.00239e-06	0.00277719	19.9317
p__Bacteroidetes.c__Bacteroidia.o__Bacteroidales.f__Bacteroidales_noname.g__Bacteroidales_noname.s__Bacteroidales_bacterium_ph8	rs35445518	C	A	0.0910584	0.0204129	0.769202	19	46908968	7159	8.16455e-06	0.00277187	19.8934
p__Bacteroidetes.c__Bacteroidia.o__Bacteroidales.f__Porphyromonadaceae	rs41265179	T	G	-0.186507	0.0419988	0.0513384	1	153601828	7674	8.96377e-06	0.00256319	19.7153
p__Bacteroidetes.c__Bacteroidia.o__Bacteroidales.f__Porphyromonadaceae	rs10166236	A	G	-0.118275	0.0260257	0.125028	2	42967871	7674	5.50562e-06	0.00268405	20.6474
p__Bacteroidetes.c__Bacteroidia.o__Bacteroidales.f__Porphyromonadaceae	rs1452703	A	G	0.0761138	0.0168897	0.375274	3	5766901	7674	6.58958e-06	0.00263946	20.3035
p__Bacteroidetes.c__Bacteroidia.o__Bacteroidales.f__Porphyromonadaceae	rs13070029	T	C	0.0869101	0.0192953	0.239247	3	42852207	7674	6.66169e-06	0.00263676	20.2827
p__Bacteroidetes.c__Bacteroidia.o__Bacteroidales.f__Porphyromonadaceae	rs1363927	A	G	-0.119586	0.0259413	0.108679	5	37861581	7674	4.0289e-06	0.00276158	21.2455
p__Bacteroidetes.c__Bacteroidia.o__Bacteroidales.f__Porphyromonadaceae	rs12673975	A	G	-0.0775436	0.0170789	0.640623	7	21527320	7674	5.61716e-06	0.00267907	20.609
p__Bacteroidetes.c__Bacteroidia.o__Bacteroidales.f__Porphyromonadaceae	rs11979513	A	G	0.0994314	0.0211827	0.178196	7	41250331	7674	2.67927e-06	0.00286297	22.0278
p__Bacteroidetes.c__Bacteroidia.o__Bacteroidales.f__Porphyromonadaceae	rs9694714	C	G	-0.0760192	0.0165391	0.457009	8	103530946	7674	4.3001e-06	0.0027454	21.1207
p__Bacteroidetes.c__Bacteroidia.o__Bacteroidales.f__Porphyromonadaceae	rs2236547	T	C	0.0949108	0.0213119	0.182002	9	214864	7674	8.45158e-06	0.00257776	19.8277
p__Bacteroidetes.c__Bacteroidia.o__Bacteroidales.f__Porphyromonadaceae	rs366032	A	T	0.0761617	0.0165727	0.559106	10	17428971	7674	4.31476e-06	0.00274455	21.1142
p__Bacteroidetes.c__Bacteroidia.o__Bacteroidales.f__Porphyromonadaceae	rs56238206	A	G	0.108593	0.0235475	0.144547	11	13918589	7674	3.99489e-06	0.00276369	21.2618
p__Bacteroidetes.c__Bacteroidia.o__Bacteroidales.f__Porphyromonadaceae	rs2448269	T	C	0.0958694	0.0215746	0.191151	11	80099803	7674	8.84543e-06	0.00256648	19.7407
p__Bacteroidetes.c__Bacteroidia.o__Bacteroidales.f__Porphyromonadaceae	rs3863318	C	A	-0.0733528	0.0164864	0.56509	11	117811167	7674	8.61562e-06	0.002573	19.791
p__Bacteroidetes.c__Bacteroidia.o__Bacteroidales.f__Porphyromonadaceae	rs9542263	C	T	0.0747894	0.0165338	0.536238	13	70868010	7674	6.08463e-06	0.00265924	20.4561
p__Bacteroidetes.c__Bacteroidia.o__Bacteroidales.f__Porphyromonadaceae	rs12456364	A	G	-0.0726766	0.0164463	0.496351	18	71518679	7674	9.91499e-06	0.0025382	19.5226
p__Bacteroidetes.c__Bacteroidia.o__Bacteroidales.f__Porphyromonadaceae	rs1109499	G	C	-0.0885771	0.019507	0.253967	21	28126167	7674	5.60462e-06	0.00267962	20.6133
p__Bacteroidetes.c__Bacteroidia.o__Bacteroidales.f__Porphyromonadaceae	rs113710653	T	C	0.128026	0.0277397	0.0952181	21	47581835	7674	3.92633e-06	0.00276799	21.2949
p__Bacteroidetes.c__Bacteroidia.o__Bacteroidales.f__Porphyromonadaceae	rs5767121	T	G	0.108883	0.0240491	0.132134	22	48762687	7674	5.96723e-06	0.00266407	20.4933
p__Bacteroidetes.c__Bacteroidia.o__Bacteroidales.f__Porphyromonadaceae.g__Barnesiella	rs78335793	T	C	0.136187	0.0296879	0.0949423	1	175415285	6843	4.49029e-06	0.00306572	21.0371
p__Bacteroidetes.c__Bacteroidia.o__Bacteroidales.f__Porphyromonadaceae.g__Barnesiella	rs62135856	A	G	0.153567	0.0333456	0.0776336	2	38063634	6843	4.11818e-06	0.0030898	21.2028
p__Bacteroidetes.c__Bacteroidia.o__Bacteroidales.f__Porphyromonadaceae.g__Barnesiella	rs67396441	T	C	-0.0790905	0.017334	0.385942	2	127772373	6843	5.04879e-06	0.00303311	20.8126
p__Bacteroidetes.c__Bacteroidia.o__Bacteroidales.f__Porphyromonadaceae.g__Barnesiella	rs115004061	T	C	-0.189927	0.0427222	0.0506658	3	109435292	6843	8.76407e-06	0.00287982	19.7577
p__Bacteroidetes.c__Bacteroidia.o__Bacteroidales.f__Porphyromonadaceae.g__Barnesiella	rs9884588	T	C	0.0829432	0.0179741	0.370832	4	32616774	6843	3.93848e-06	0.00310222	21.2883
p__Bacteroidetes.c__Bacteroidia.o__Bacteroidales.f__Porphyromonadaceae.g__Barnesiella	rs10026787	C	T	-0.15818	0.0340512	0.0698756	4	106433814	6843	3.3946e-06	0.0031436	21.5732
p__Bacteroidetes.c__Bacteroidia.o__Bacteroidales.f__Porphyromonadaceae.g__Barnesiella	rs6920861	C	T	-0.109842	0.0209364	0.253827	6	167939982	6843	1.55043e-07	0.00400631	27.5174
p__Bacteroidetes.c__Bacteroidia.o__Bacteroidales.f__Porphyromonadaceae.g__Barnesiella	rs74448867	G	A	0.169254	0.0349493	0.0685882	8	3804085	6843	1.27991e-06	0.00341562	23.4463
p__Bacteroidetes.c__Bacteroidia.o__Bacteroidales.f__Porphyromonadaceae.g__Barnesiella	rs700801	A	G	0.100913	0.0222596	0.81313	9	79234647	6843	5.80248e-06	0.00299441	20.5463
p__Bacteroidetes.c__Bacteroidia.o__Bacteroidales.f__Porphyromonadaceae.g__Barnesiella	rs118183316	A	G	0.177111	0.0400405	0.0517068	12	31033659	6843	9.72055e-06	0.00285106	19.5598
p__Bacteroidetes.c__Bacteroidia.o__Bacteroidales.f__Porphyromonadaceae.g__Barnesiella	rs11851037	T	C	0.0814204	0.0183917	0.318062	14	104767703	6843	9.55476e-06	0.00285583	19.5927
p__Bacteroidetes.c__Bacteroidia.o__Bacteroidales.f__Porphyromonadaceae.g__Barnesiella	rs8029854	C	T	-0.107635	0.0224718	0.811072	15	77314031	6843	1.66983e-06	0.00334139	22.9351
p__Bacteroidetes.c__Bacteroidia.o__Bacteroidales.f__Porphyromonadaceae.g__Barnesiella	rs1078988	C	T	0.0941197	0.0205927	0.257608	15	101902700	6843	4.8646e-06	0.00304345	20.8838
p__Bacteroidetes.c__Bacteroidia.o__Bacteroidales.f__Porphyromonadaceae.g__Barnesiella	rs34437635	T	C	0.161612	0.0350091	0.072341	22	45256730	6843	3.90651e-06	0.00310449	21.304
p__Bacteroidetes.c__Bacteroidia.o__Bacteroidales.f__Porphyromonadaceae.g__Barnesiella.s__Barnesiella_intestinihominis	rs78335793	T	C	0.134728	0.0296875	0.0949423	1	175415285	6843	5.67399e-06	0.00300063	20.5891
p__Bacteroidetes.c__Bacteroidia.o__Bacteroidales.f__Porphyromonadaceae.g__Barnesiella.s__Barnesiella_intestinihominis	rs62135856	A	G	0.153113	0.0333452	0.0776336	2	38063634	6843	4.39565e-06	0.00307165	21.0779
p__Bacteroidetes.c__Bacteroidia.o__Bacteroidales.f__Porphyromonadaceae.g__Barnesiella.s__Barnesiella_intestinihominis	rs67396441	T	C	-0.078774	0.0173338	0.385942	2	127772373	6843	5.50569e-06	0.00300901	20.6468
p__Bacteroidetes.c__Bacteroidia.o__Bacteroidales.f__Porphyromonadaceae.g__Barnesiella.s__Barnesiella_intestinihominis	rs2132254	T	C	0.0813722	0.0183979	0.5894	3	65846859	6843	9.73773e-06	0.00285057	19.5565
p__Bacteroidetes.c__Bacteroidia.o__Bacteroidales.f__Porphyromonadaceae.g__Barnesiella.s__Barnesiella_intestinihominis	rs115004061	T	C	-0.189853	0.0427218	0.0506658	3	109435292	6843	8.833e-06	0.00287764	19.7427
p__Bacteroidetes.c__Bacteroidia.o__Bacteroidales.f__Porphyromonadaceae.g__Barnesiella.s__Barnesiella_intestinihominis	rs9884588	T	C	0.0829817	0.0179739	0.370832	4	32616774	6843	3.89717e-06	0.00310516	21.3085
p__Bacteroidetes.c__Bacteroidia.o__Bacteroidales.f__Porphyromonadaceae.g__Barnesiella.s__Barnesiella_intestinihominis	rs10026787	C	T	-0.15714	0.0340508	0.0698756	4	106433814	6843	3.93334e-06	0.00310258	21.2908
p__Bacteroidetes.c__Bacteroidia.o__Bacteroidales.f__Porphyromonadaceae.g__Barnesiella.s__Barnesiella_intestinihominis	rs6920861	C	T	-0.111339	0.0209362	0.253827	6	167939982	6843	1.04903e-07	0.00411587	28.2731
p__Bacteroidetes.c__Bacteroidia.o__Bacteroidales.f__Porphyromonadaceae.g__Barnesiella.s__Barnesiella_intestinihominis	rs74448867	G	A	0.168486	0.0349489	0.0685882	8	3804085	6843	1.42902e-06	0.00338485	23.2344
p__Bacteroidetes.c__Bacteroidia.o__Bacteroidales.f__Porphyromonadaceae.g__Barnesiella.s__Barnesiella_intestinihominis	rs700801	A	G	0.100962	0.0222594	0.81313	9	79234647	6843	5.74155e-06	0.00299734	20.5665
p__Bacteroidetes.c__Bacteroidia.o__Bacteroidales.f__Porphyromonadaceae.g__Barnesiella.s__Barnesiella_intestinihominis	rs8029854	C	T	-0.109071	0.0224716	0.811072	15	77314031	6843	1.21164e-06	0.00343092	23.5518
p__Bacteroidetes.c__Bacteroidia.o__Bacteroidales.f__Porphyromonadaceae.g__Barnesiella.s__Barnesiella_intestinihominis	rs1078988	C	T	0.0935179	0.0205925	0.257608	15	101902700	6843	5.58907e-06	0.00300483	20.618
p__Bacteroidetes.c__Bacteroidia.o__Bacteroidales.f__Porphyromonadaceae.g__Barnesiella.s__Barnesiella_intestinihominis	rs34437635	T	C	0.161911	0.0350088	0.072341	22	45256730	6843	3.74857e-06	0.00311598	21.383
p__Bacteroidetes.c__Bacteroidia.o__Bacteroidales.f__Porphyromonadaceae.g__Coprobacter	rs75238635	A	G	0.194892	0.0414986	0.0856001	4	177157192	3777	2.64846e-06	0.00580559	22.0441
p__Bacteroidetes.c__Bacteroidia.o__Bacteroidales.f__Porphyromonadaceae.g__Coprobacter	rs112428203	T	C	-0.138203	0.0305287	0.174616	7	147486250	3777	5.98297e-06	0.00539662	20.4828
p__Bacteroidetes.c__Bacteroidia.o__Bacteroidales.f__Porphyromonadaceae.g__Coprobacter	rs2697923	T	G	-0.122751	0.0241408	0.651908	11	47363215	3777	3.68008e-07	0.0067989	25.8415
p__Bacteroidetes.c__Bacteroidia.o__Bacteroidales.f__Porphyromonadaceae.g__Coprobacter	rs1896610	A	G	-0.134295	0.0289879	0.202817	12	20347763	3777	3.60749e-06	0.00565041	21.4515
p__Bacteroidetes.c__Bacteroidia.o__Bacteroidales.f__Porphyromonadaceae.g__Coprobacter	rs79594952	G	A	0.171616	0.0334868	0.146863	13	59329981	3777	2.9769e-07	0.00690581	26.2507
p__Bacteroidetes.c__Bacteroidia.o__Bacteroidales.f__Porphyromonadaceae.g__Coprobacter	rs12232484	C	T	-0.125955	0.0237103	0.445343	17	21062412	3777	1.08289e-07	0.00741609	28.2049
p__Bacteroidetes.c__Bacteroidia.o__Bacteroidales.f__Porphyromonadaceae.g__Coprobacter	rs12463384	A	C	0.114302	0.024484	0.373021	19	21799037	3777	3.03473e-06	0.00573721	21.7829
p__Bacteroidetes.c__Bacteroidia.o__Bacteroidales.f__Porphyromonadaceae.g__Coprobacter.s__Coprobacter_fastidiosus	rs75238635	A	G	0.196849	0.0415042	0.0856001	4	177157192	3777	2.10716e-06	0.00592046	22.4829
p__Bacteroidetes.c__Bacteroidia.o__Bacteroidales.f__Porphyromonadaceae.g__Coprobacter.s__Coprobacter_fastidiosus	rs112428203	T	C	-0.139492	0.0305328	0.174616	7	147486250	3777	4.90998e-06	0.00549573	20.861
p__Bacteroidetes.c__Bacteroidia.o__Bacteroidales.f__Porphyromonadaceae.g__Coprobacter.s__Coprobacter_fastidiosus	rs2697923	T	G	-0.122603	0.024144	0.651908	11	47363215	3777	3.81432e-07	0.00678084	25.7724
p__Bacteroidetes.c__Bacteroidia.o__Bacteroidales.f__Porphyromonadaceae.g__Coprobacter.s__Coprobacter_fastidiosus	rs1896610	A	G	-0.134792	0.0289918	0.202817	12	20347763	3777	3.33028e-06	0.00569054	21.6047
p__Bacteroidetes.c__Bacteroidia.o__Bacteroidales.f__Porphyromonadaceae.g__Coprobacter.s__Coprobacter_fastidiosus	rs79594952	G	A	0.171836	0.0334913	0.146863	13	59329981	3777	2.88556e-07	0.00692153	26.3109
p__Bacteroidetes.c__Bacteroidia.o__Bacteroidales.f__Porphyromonadaceae.g__Coprobacter.s__Coprobacter_fastidiosus	rs12232484	C	T	-0.125506	0.0237135	0.445343	17	21062412	3777	1.20587e-07	0.00736178	27.9968
p__Bacteroidetes.c__Bacteroidia.o__Bacteroidales.f__Porphyromonadaceae.g__Coprobacter.s__Coprobacter_fastidiosus	rs12463384	A	C	0.113367	0.0244873	0.373021	19	21799037	3777	3.66292e-06	0.00564275	21.4223
p__Bacteroidetes.c__Bacteroidia.o__Bacteroidales.f__Porphyromonadaceae.g__Odoribacter	rs935417	T	A	-0.0927844	0.0209782	0.725202	2	239062898	6832	9.73862e-06	0.00285512	19.5563
p__Bacteroidetes.c__Bacteroidia.o__Bacteroidales.f__Porphyromonadaceae.g__Odoribacter	rs28376149	T	C	0.157775	0.0309694	0.0975091	4	187448960	6832	3.49606e-07	0.00378455	25.9466
p__Bacteroidetes.c__Bacteroidia.o__Bacteroidales.f__Porphyromonadaceae.g__Odoribacter	rs17507951	A	T	0.147009	0.0327317	0.0808123	5	31836038	6832	7.07779e-06	0.0029439	20.1662
p__Bacteroidetes.c__Bacteroidia.o__Bacteroidales.f__Porphyromonadaceae.g__Odoribacter	rs58045871	A	G	-0.0929431	0.0184464	0.331563	6	113786052	6832	4.69101e-07	0.00370212	25.3794
p__Bacteroidetes.c__Bacteroidia.o__Bacteroidales.f__Porphyromonadaceae.g__Odoribacter	rs3103001	A	G	-0.143232	0.03221	0.0795639	6	159257260	6832	8.71571e-06	0.00288598	19.7683
p__Bacteroidetes.c__Bacteroidia.o__Bacteroidales.f__Porphyromonadaceae.g__Odoribacter	rs6461301	T	G	-0.119584	0.025812	0.141321	7	17192045	6832	3.60615e-06	0.00313178	21.4573
p__Bacteroidetes.c__Bacteroidia.o__Bacteroidales.f__Porphyromonadaceae.g__Odoribacter	rs1035637	G	A	0.0835739	0.0185211	0.65561	8	3925283	6832	6.4112e-06	0.00297143	20.3554
p__Bacteroidetes.c__Bacteroidia.o__Bacteroidales.f__Porphyromonadaceae.g__Odoribacter	rs71492034	G	A	0.110016	0.0242636	0.157811	9	12307408	6832	5.78194e-06	0.0030002	20.553
p__Bacteroidetes.c__Bacteroidia.o__Bacteroidales.f__Porphyromonadaceae.g__Odoribacter	rs2605503	T	C	-0.0806683	0.0176144	0.524082	10	68372621	6832	4.65715e-06	0.00306048	20.9672
p__Bacteroidetes.c__Bacteroidia.o__Bacteroidales.f__Porphyromonadaceae.g__Odoribacter	rs7298214	G	A	0.0812445	0.01747	0.49855	12	2053076	6832	3.31104e-06	0.0031556	21.621
p__Bacteroidetes.c__Bacteroidia.o__Bacteroidales.f__Porphyromonadaceae.g__Odoribacter.s__Odoribacter_splanchnicus	rs13096936	G	A	0.109896	0.0208761	0.289539	3	42925008	5925	1.40813e-07	0.0046553	27.7023
p__Bacteroidetes.c__Bacteroidia.o__Bacteroidales.f__Porphyromonadaceae.g__Odoribacter.s__Odoribacter_splanchnicus	rs2383400	A	G	0.0862234	0.0189004	0.525855	4	180655477	5925	5.06745e-06	0.00350022	20.8046
p__Bacteroidetes.c__Bacteroidia.o__Bacteroidales.f__Porphyromonadaceae.g__Odoribacter.s__Odoribacter_splanchnicus	rs11111	C	T	-0.103454	0.0234163	0.183291	5	37814102	5925	9.9605e-06	0.00328353	19.5124
p__Bacteroidetes.c__Bacteroidia.o__Bacteroidales.f__Porphyromonadaceae.g__Odoribacter.s__Odoribacter_splanchnicus	rs76880769	A	G	-0.187932	0.0419932	0.0558398	6	68516989	5925	7.63041e-06	0.00336892	20.0215
p__Bacteroidetes.c__Bacteroidia.o__Bacteroidales.f__Porphyromonadaceae.g__Odoribacter.s__Odoribacter_splanchnicus	rs6583351	C	T	0.0851714	0.0187403	0.514788	7	186119	5925	5.49817e-06	0.00347403	20.6484
p__Bacteroidetes.c__Bacteroidia.o__Bacteroidales.f__Porphyromonadaceae.g__Odoribacter.s__Odoribacter_splanchnicus	rs7011780	C	A	0.130826	0.0292709	0.11191	8	125596990	5925	7.84129e-06	0.00336018	19.9694
p__Bacteroidetes.c__Bacteroidia.o__Bacteroidales.f__Porphyromonadaceae.g__Odoribacter.s__Odoribacter_splanchnicus	rs7019674	C	T	-0.0842361	0.0187999	0.49146	9	81809148	5925	7.44085e-06	0.00337698	20.0696
p__Bacteroidetes.c__Bacteroidia.o__Bacteroidales.f__Porphyromonadaceae.g__Odoribacter.s__Odoribacter_splanchnicus	rs2470427	T	C	0.0905437	0.0184222	0.487964	12	2075984	5925	8.88156e-07	0.00406049	24.1484
p__Bacteroidetes.c__Bacteroidia.o__Bacteroidales.f__Porphyromonadaceae.g__Odoribacter.s__Odoribacter_splanchnicus	rs495710	T	C	-0.0921548	0.0185091	0.472152	15	46935830	5925	6.39534e-07	0.00416641	24.7809
p__Bacteroidetes.c__Bacteroidia.o__Bacteroidales.f__Porphyromonadaceae.g__Odoribacter.s__Odoribacter_splanchnicus	rs152172	T	C	-0.0880651	0.0187815	0.420097	16	66912905	5925	2.74631e-06	0.00369702	21.9787
p__Bacteroidetes.c__Bacteroidia.o__Bacteroidales.f__Porphyromonadaceae.g__Odoribacter.s__Odoribacter_splanchnicus	rs117633633	A	G	0.191045	0.0422441	0.0686066	16	87943237	5925	6.11419e-06	0.00343996	20.4452
p__Bacteroidetes.c__Bacteroidia.o__Bacteroidales.f__Porphyromonadaceae.g__Odoribacter.s__Odoribacter_splanchnicus	rs74682567	G	A	-0.201543	0.0417131	0.0650097	17	37804675	5925	1.35406e-06	0.0039246	23.337
p__Bacteroidetes.c__Bacteroidia.o__Bacteroidales.f__Porphyromonadaceae.g__Odoribacter.s__Odoribacter_splanchnicus	rs73619447	T	C	-0.172843	0.0389841	0.0602449	20	61629312	5925	9.26388e-06	0.00330675	19.6509
p__Bacteroidetes.c__Bacteroidia.o__Bacteroidales.f__Porphyromonadaceae.g__Odoribacter.s__Odoribacter_splanchnicus	rs5754282	C	A	0.101205	0.0224536	0.227051	22	33176834	5925	6.56532e-06	0.00341712	20.309
p__Bacteroidetes.c__Bacteroidia.o__Bacteroidales.f__Porphyromonadaceae.g__Parabacteroides	rs16848174	G	C	0.148535	0.0333148	0.0675263	3	175195490	7461	8.25197e-06	0.00265725	19.8733
p__Bacteroidetes.c__Bacteroidia.o__Bacteroidales.f__Porphyromonadaceae.g__Parabacteroides	rs113638576	T	C	-0.115999	0.0257425	0.131189	5	176756088	7461	6.6029e-06	0.00271409	20.2995
p__Bacteroidetes.c__Bacteroidia.o__Bacteroidales.f__Porphyromonadaceae.g__Parabacteroides	rs6910508	A	G	0.0819775	0.0178218	0.324371	6	166531345	7461	4.22791e-06	0.00282788	21.153
p__Bacteroidetes.c__Bacteroidia.o__Bacteroidales.f__Porphyromonadaceae.g__Parabacteroides	rs17706792	G	A	0.0880518	0.0190049	0.283512	7	104500549	7461	3.60188e-06	0.00286882	21.4601
p__Bacteroidetes.c__Bacteroidia.o__Bacteroidales.f__Porphyromonadaceae.g__Parabacteroides	rs9409512	A	G	0.0776497	0.0170857	0.400457	9	97061771	7461	5.50107e-06	0.00276067	20.6489
p__Bacteroidetes.c__Bacteroidia.o__Bacteroidales.f__Porphyromonadaceae.g__Parabacteroides	rs9663125	T	G	0.0764387	0.0168408	0.434982	10	29866909	7461	5.65458e-06	0.00275365	20.5962
p__Bacteroidetes.c__Bacteroidia.o__Bacteroidales.f__Porphyromonadaceae.g__Parabacteroides	rs315588	T	C	0.0972865	0.0218412	0.183821	10	36487049	7461	8.41794e-06	0.00265218	19.8352
p__Bacteroidetes.c__Bacteroidia.o__Bacteroidales.f__Porphyromonadaceae.g__Parabacteroides	rs56238206	A	G	0.113252	0.0240443	0.144301	11	13918589	7461	2.47529e-06	0.00296472	22.1796
p__Bacteroidetes.c__Bacteroidia.o__Bacteroidales.f__Porphyromonadaceae.g__Parabacteroides	rs541877	G	A	0.0928494	0.0205642	0.209692	11	102357529	7461	6.32881e-06	0.00272491	20.3806
p__Bacteroidetes.c__Bacteroidia.o__Bacteroidales.f__Porphyromonadaceae.g__Parabacteroides	rs11603389	G	C	0.128011	0.0284243	0.096049	11	130448209	7461	6.682e-06	0.00271106	20.2767
p__Bacteroidetes.c__Bacteroidia.o__Bacteroidales.f__Porphyromonadaceae.g__Parabacteroides	rs17639446	C	A	-0.128672	0.0281575	0.121318	17	48273903	7461	4.8839e-06	0.00279105	20.8767
p__Bacteroidetes.c__Bacteroidia.o__Bacteroidales.f__Porphyromonadaceae.g__Parabacteroides	rs11083824	G	C	0.0813916	0.0179671	0.65056	19	46910130	7461	5.8976e-06	0.00274291	20.5156
p__Bacteroidetes.c__Bacteroidia.o__Bacteroidales.f__Porphyromonadaceae.g__Parabacteroides	rs10854303	G	A	-0.101857	0.0217912	0.80931	21	29126637	7461	2.95046e-06	0.00291981	21.8427
p__Bacteroidetes.c__Bacteroidia.o__Bacteroidales.f__Porphyromonadaceae.g__Parabacteroides.s__Parabacteroides_distasonis	rs6688656	G	T	-0.0827272	0.0185553	0.57415	1	166377590	6241	8.25652e-06	0.00317488	19.8712
p__Bacteroidetes.c__Bacteroidia.o__Bacteroidales.f__Porphyromonadaceae.g__Parabacteroides.s__Parabacteroides_distasonis	rs62227335	T	C	-0.216031	0.0401629	0.0539575	3	140418	6241	7.49479e-08	0.00461447	28.9231
p__Bacteroidetes.c__Bacteroidia.o__Bacteroidales.f__Porphyromonadaceae.g__Parabacteroides.s__Parabacteroides_distasonis	rs4618483	A	T	0.0862656	0.0183788	0.505282	6	79909472	6241	2.68221e-06	0.0035177	22.0244
p__Bacteroidetes.c__Bacteroidia.o__Bacteroidales.f__Porphyromonadaceae.g__Parabacteroides.s__Parabacteroides_distasonis	rs3735683	T	C	0.10494	0.0220496	0.21672	7	1025533	6241	1.94295e-06	0.00361621	22.6434
p__Bacteroidetes.c__Bacteroidia.o__Bacteroidales.f__Porphyromonadaceae.g__Parabacteroides.s__Parabacteroides_distasonis	rs3814989	C	T	0.09487	0.0208954	0.25714	7	18634822	6241	5.61891e-06	0.00329209	20.6072
p__Bacteroidetes.c__Bacteroidia.o__Bacteroidales.f__Porphyromonadaceae.g__Parabacteroides.s__Parabacteroides_distasonis	rs6970565	C	T	-0.0869376	0.0192049	0.371978	7	46173126	6241	5.98711e-06	0.00327275	20.4858
p__Bacteroidetes.c__Bacteroidia.o__Bacteroidales.f__Porphyromonadaceae.g__Parabacteroides.s__Parabacteroides_distasonis	rs7853135	C	T	-0.0868403	0.0191875	0.660589	9	105974249	6241	6.01482e-06	0.00327135	20.4769
p__Bacteroidetes.c__Bacteroidia.o__Bacteroidales.f__Porphyromonadaceae.g__Parabacteroides.s__Parabacteroides_distasonis	rs60248492	G	C	-0.187154	0.0388118	0.0602122	16	69943500	6241	1.42059e-06	0.00371195	23.2451
p__Bacteroidetes.c__Bacteroidia.o__Bacteroidales.f__Porphyromonadaceae.g__Parabacteroides.s__Parabacteroides_distasonis	rs6603134	G	A	-0.0823059	0.0183647	0.593815	19	8106521	6241	7.40355e-06	0.00320807	20.0796
p__Bacteroidetes.c__Bacteroidia.o__Bacteroidales.f__Porphyromonadaceae.g__Parabacteroides.s__Parabacteroides_goldsteinii	rs12617695	T	C	-0.2545	0.0570862	0.11152	2	2894009	1621	8.26649e-06	0.0121126	19.8507
p__Bacteroidetes.c__Bacteroidia.o__Bacteroidales.f__Porphyromonadaceae.g__Parabacteroides.s__Parabacteroides_goldsteinii	rs1357368	T	C	0.219779	0.0430468	0.268075	2	216625794	1621	3.29781e-07	0.0158263	26.0348
p__Bacteroidetes.c__Bacteroidia.o__Bacteroidales.f__Porphyromonadaceae.g__Parabacteroides.s__Parabacteroides_goldsteinii	rs2898012	G	A	0.181674	0.0397493	0.732202	5	56719668	1621	4.86606e-06	0.0127227	20.8635
p__Bacteroidetes.c__Bacteroidia.o__Bacteroidales.f__Porphyromonadaceae.g__Parabacteroides.s__Parabacteroides_goldsteinii	rs3973922	C	A	0.174374	0.0387882	0.675078	7	71112510	1621	6.93974e-06	0.012314	20.1848
p__Bacteroidetes.c__Bacteroidia.o__Bacteroidales.f__Porphyromonadaceae.g__Parabacteroides.s__Parabacteroides_goldsteinii	rs988862	A	T	0.175621	0.0380297	0.284176	8	114196676	1621	3.87456e-06	0.0129852	21.2996
p__Bacteroidetes.c__Bacteroidia.o__Bacteroidales.f__Porphyromonadaceae.g__Parabacteroides.s__Parabacteroides_goldsteinii	rs8006060	G	A	-0.242375	0.0533469	0.130169	14	52768125	1621	5.53604e-06	0.0125742	20.6168
p__Bacteroidetes.c__Bacteroidia.o__Bacteroidales.f__Porphyromonadaceae.g__Parabacteroides.s__Parabacteroides_goldsteinii	rs12879040	A	G	-0.175377	0.0389933	0.324977	14	93123991	1621	6.8715e-06	0.0123253	20.2037
p__Bacteroidetes.c__Bacteroidia.o__Bacteroidales.f__Porphyromonadaceae.g__Parabacteroides.s__Parabacteroides_johnsonii	rs11806181	T	G	-0.304541	0.0665955	0.0844595	1	60975097	1480	4.80786e-06	0.0139331	20.8841
p__Bacteroidetes.c__Bacteroidia.o__Bacteroidales.f__Porphyromonadaceae.g__Parabacteroides.s__Parabacteroides_johnsonii	rs62163269	T	C	-0.261356	0.050743	0.169808	2	77881630	1480	2.59689e-07	0.017609	26.4926
p__Bacteroidetes.c__Bacteroidia.o__Bacteroidales.f__Porphyromonadaceae.g__Parabacteroides.s__Parabacteroides_johnsonii	rs11724182	T	C	0.297944	0.0639105	0.092553	4	4825522	1480	3.13312e-06	0.0144721	21.7039
p__Bacteroidetes.c__Bacteroidia.o__Bacteroidales.f__Porphyromonadaceae.g__Parabacteroides.s__Parabacteroides_johnsonii	rs17693136	T	C	0.211231	0.042932	0.239085	4	178513823	1480	8.64931e-07	0.0160932	24.1748
p__Bacteroidetes.c__Bacteroidia.o__Bacteroidales.f__Porphyromonadaceae.g__Parabacteroides.s__Parabacteroides_johnsonii	rs568692	C	T	-0.170235	0.0366008	0.445607	5	4016609	1480	3.30112e-06	0.0144064	21.6038
p__Bacteroidetes.c__Bacteroidia.o__Bacteroidales.f__Porphyromonadaceae.g__Parabacteroides.s__Parabacteroides_johnsonii	rs598632	T	C	-0.272144	0.0601463	0.108492	7	4166627	1480	6.04821e-06	0.0136443	20.4452
p__Bacteroidetes.c__Bacteroidia.o__Bacteroidales.f__Porphyromonadaceae.g__Parabacteroides.s__Parabacteroides_johnsonii	rs13265628	A	C	-0.272076	0.0607095	0.111797	8	142353427	1480	7.40835e-06	0.0133891	20.0576
p__Bacteroidetes.c__Bacteroidia.o__Bacteroidales.f__Porphyromonadaceae.g__Parabacteroides.s__Parabacteroides_johnsonii	rs114845775	T	C	-0.287556	0.0642764	0.0924841	9	1809229	1480	7.6862e-06	0.0133428	19.9873
p__Bacteroidetes.c__Bacteroidia.o__Bacteroidales.f__Porphyromonadaceae.g__Parabacteroides.s__Parabacteroides_johnsonii	rs12101679	A	G	-0.203089	0.0459139	0.197635	15	36249420	1480	9.72268e-06	0.0130472	19.5387
p__Bacteroidetes.c__Bacteroidia.o__Bacteroidales.f__Porphyromonadaceae.g__Parabacteroides.s__Parabacteroides_merdae	rs12116657	C	A	-0.111275	0.0241536	0.186049	1	63034646	5923	4.08581e-06	0.00357055	21.217
p__Bacteroidetes.c__Bacteroidia.o__Bacteroidales.f__Porphyromonadaceae.g__Parabacteroides.s__Parabacteroides_merdae	rs7631540	T	C	0.0825402	0.0183823	0.454162	3	113830519	5923	7.11582e-06	0.00339244	20.155
p__Bacteroidetes.c__Bacteroidia.o__Bacteroidales.f__Porphyromonadaceae.g__Parabacteroides.s__Parabacteroides_merdae	rs1508792	C	G	-0.0876039	0.0183017	0.578673	5	98109148	5923	1.69595e-06	0.00385339	22.9042
p__Bacteroidetes.c__Bacteroidia.o__Bacteroidales.f__Porphyromonadaceae.g__Parabacteroides.s__Parabacteroides_merdae	rs702101	A	G	0.089625	0.0198436	0.623602	5	171276393	5923	6.28498e-06	0.00343228	20.3925
p__Bacteroidetes.c__Bacteroidia.o__Bacteroidales.f__Porphyromonadaceae.g__Parabacteroides.s__Parabacteroides_merdae	rs66722558	T	G	0.199748	0.0409473	0.0540512	6	132090239	5923	1.0707e-06	0.00400159	23.7886
p__Bacteroidetes.c__Bacteroidia.o__Bacteroidales.f__Porphyromonadaceae.g__Parabacteroides.s__Parabacteroides_merdae	rs4237122	A	G	0.141557	0.0307803	0.105188	9	133313115	5923	4.2461e-06	0.00355819	21.1433
p__Bacteroidetes.c__Bacteroidia.o__Bacteroidales.f__Porphyromonadaceae.g__Parabacteroides.s__Parabacteroides_merdae	rs10733815	A	G	0.109025	0.0228223	0.776162	10	67316008	5923	1.77821e-06	0.00383814	22.8132
p__Bacteroidetes.c__Bacteroidia.o__Bacteroidales.f__Porphyromonadaceae.g__Parabacteroides.s__Parabacteroides_merdae	rs2005874	T	C	0.171144	0.0335108	0.0856528	19	46810991	5923	3.27105e-07	0.00438432	26.0739
p__Bacteroidetes.c__Bacteroidia.o__Bacteroidales.f__Porphyromonadaceae.g__Parabacteroides.s__Parabacteroides_merdae	rs148330790	A	G	0.218192	0.0457119	0.0950615	22	24326693	5923	1.81328e-06	0.00383185	22.7757
p__Bacteroidetes.c__Bacteroidia.o__Bacteroidales.f__Porphyromonadaceae.g__Parabacteroides.s__Parabacteroides_unclassified	rs10911039	G	A	0.145854	0.0316024	0.159331	1	182194093	3894	3.92559e-06	0.00544041	21.2899
p__Bacteroidetes.c__Bacteroidia.o__Bacteroidales.f__Porphyromonadaceae.g__Parabacteroides.s__Parabacteroides_unclassified	rs1580572	T	A	0.12447	0.0268435	0.24215	3	67392138	3894	3.53681e-06	0.0054912	21.4898
p__Bacteroidetes.c__Bacteroidia.o__Bacteroidales.f__Porphyromonadaceae.g__Parabacteroides.s__Parabacteroides_unclassified	rs12697058	C	T	-0.111505	0.0249869	0.596969	5	67335548	3894	8.09948e-06	0.00508806	19.904
p__Bacteroidetes.c__Bacteroidia.o__Bacteroidales.f__Porphyromonadaceae.g__Parabacteroides.s__Parabacteroides_unclassified	rs10281779	G	A	0.108871	0.0231234	0.429621	7	884704	3894	2.49847e-06	0.00566055	22.1563
p__Bacteroidetes.c__Bacteroidia.o__Bacteroidales.f__Porphyromonadaceae.g__Parabacteroides.s__Parabacteroides_unclassified	rs2449506	C	T	-0.150144	0.0318987	0.150276	8	98791018	3894	2.51488e-06	0.00565736	22.1437
p__Bacteroidetes.c__Bacteroidia.o__Bacteroidales.f__Porphyromonadaceae.g__Parabacteroides.s__Parabacteroides_unclassified	rs303729	G	C	0.141678	0.0318804	0.843436	9	14438751	3894	8.82806e-06	0.00504621	19.7394
p__Bacteroidetes.c__Bacteroidia.o__Bacteroidales.f__Porphyromonadaceae.g__Parabacteroides.s__Parabacteroides_unclassified	rs12809872	T	C	-0.166807	0.0317329	0.160398	12	130862390	3894	1.46753e-07	0.00704597	27.6175
p__Bacteroidetes.c__Bacteroidia.o__Bacteroidales.f__Porphyromonadaceae.g__Parabacteroides.s__Parabacteroides_unclassified	rs4943000	C	T	0.108843	0.0235487	0.584513	13	31631553	3894	3.80033e-06	0.0054562	21.352
p__Bacteroidetes.c__Bacteroidia.o__Bacteroidales.f__Prevotellaceae	rs1510611	T	G	-0.0884672	0.0175327	0.594367	2	54865527	6586	4.51538e-07	0.00385096	25.4528
p__Bacteroidetes.c__Bacteroidia.o__Bacteroidales.f__Prevotellaceae	rs73163971	T	C	-0.194918	0.043069	0.0515452	3	168643821	6586	6.01902e-06	0.00310031	20.4759
p__Bacteroidetes.c__Bacteroidia.o__Bacteroidales.f__Prevotellaceae	rs113315281	G	A	-0.148351	0.0297853	0.108384	5	28531872	6586	6.33667e-07	0.00375249	24.7995
p__Bacteroidetes.c__Bacteroidia.o__Bacteroidales.f__Prevotellaceae	rs26702	C	T	-0.0808769	0.0177656	0.394094	5	58527391	6586	5.30266e-06	0.00313692	20.7184
p__Bacteroidetes.c__Bacteroidia.o__Bacteroidales.f__Prevotellaceae	rs4301441	G	T	0.144042	0.0292486	0.100135	8	40539356	6586	8.44701e-07	0.00366902	24.2458
p__Bacteroidetes.c__Bacteroidia.o__Bacteroidales.f__Prevotellaceae	rs7862521	T	G	0.080884	0.0180115	0.439996	9	116406907	6586	7.09915e-06	0.00305265	20.1602
p__Bacteroidetes.c__Bacteroidia.o__Bacteroidales.f__Prevotellaceae	rs4432059	T	C	-0.0896231	0.0191325	0.341703	11	111119178	6586	2.80872e-06	0.0033207	21.9363
p__Bacteroidetes.c__Bacteroidia.o__Bacteroidales.f__Prevotellaceae	rs55994980	A	G	0.103933	0.0233574	0.199165	19	7560434	6586	8.59978e-06	0.00299732	19.7937
p__Bacteroidetes.c__Bacteroidia.o__Bacteroidales.f__Prevotellaceae.g__Paraprevotella	rs891501	T	G	-0.157352	0.0331489	0.858175	2	10086506	3949	2.0663e-06	0.00567348	22.521
p__Bacteroidetes.c__Bacteroidia.o__Bacteroidales.f__Prevotellaceae.g__Paraprevotella	rs72810711	C	G	0.114019	0.0257271	0.264503	2	27356929	3949	9.3414e-06	0.0049492	19.6316
p__Bacteroidetes.c__Bacteroidia.o__Bacteroidales.f__Prevotellaceae.g__Paraprevotella	rs704272	C	T	-0.156448	0.0351462	0.800105	3	71706327	3949	8.53332e-06	0.00499255	19.8045
p__Bacteroidetes.c__Bacteroidia.o__Bacteroidales.f__Prevotellaceae.g__Paraprevotella	rs115309509	A	T	0.219253	0.0491802	0.0614025	3	179889361	3949	8.26674e-06	0.00500776	19.8651
p__Bacteroidetes.c__Bacteroidia.o__Bacteroidales.f__Prevotellaceae.g__Paraprevotella	rs2882286	G	A	0.141604	0.030424	0.159538	4	161233662	3949	3.25001e-06	0.00545576	21.652
p__Bacteroidetes.c__Bacteroidia.o__Bacteroidales.f__Prevotellaceae.g__Paraprevotella	rs246783	G	A	0.113643	0.0243381	0.578874	5	75669542	3949	3.02174e-06	0.00549076	21.7917
p__Bacteroidetes.c__Bacteroidia.o__Bacteroidales.f__Prevotellaceae.g__Paraprevotella	rs6465823	T	G	0.121662	0.0262543	0.752057	7	101245403	3949	3.58692e-06	0.00540838	21.4629
p__Bacteroidetes.c__Bacteroidia.o__Bacteroidales.f__Prevotellaceae.g__Paraprevotella	rs61407789	A	G	-0.202035	0.045734	0.0689527	8	140442317	3949	9.97996e-06	0.00491752	19.5054
p__Bacteroidetes.c__Bacteroidia.o__Bacteroidales.f__Prevotellaceae.g__Paraprevotella	rs10760885	A	T	0.112996	0.0224076	0.527096	9	105142673	3949	4.58871e-07	0.00639825	25.4165
p__Bacteroidetes.c__Bacteroidia.o__Bacteroidales.f__Prevotellaceae.g__Paraprevotella	rs4767918	C	T	0.110515	0.0237353	0.429707	12	121053044	3949	3.22203e-06	0.00545992	21.6686
p__Bacteroidetes.c__Bacteroidia.o__Bacteroidales.f__Prevotellaceae.g__Paraprevotella	rs12895134	A	G	0.100351	0.0226398	0.555549	14	94394345	3949	9.31493e-06	0.00495055	19.6371
p__Bacteroidetes.c__Bacteroidia.o__Bacteroidales.f__Prevotellaceae.g__Paraprevotella.s__Paraprevotella_clara	rs11678259	G	T	0.117013	0.0262963	0.320759	2	53508689	3562	8.59568e-06	0.00552811	19.7895
p__Bacteroidetes.c__Bacteroidia.o__Bacteroidales.f__Prevotellaceae.g__Paraprevotella.s__Paraprevotella_clara	rs113022358	T	C	0.200395	0.0452748	0.0795312	2	127208407	3562	9.59067e-06	0.00546999	19.5803
p__Bacteroidetes.c__Bacteroidia.o__Bacteroidales.f__Prevotellaceae.g__Paraprevotella.s__Paraprevotella_clara	rs6748817	G	A	0.15142	0.033392	0.824477	2	205258852	3562	5.77067e-06	0.00573969	20.5513
p__Bacteroidetes.c__Bacteroidia.o__Bacteroidales.f__Prevotellaceae.g__Paraprevotella.s__Paraprevotella_clara	rs13429913	T	C	0.111297	0.0249482	0.385846	2	228058913	3562	8.15386e-06	0.00555611	19.8903
p__Bacteroidetes.c__Bacteroidia.o__Bacteroidales.f__Prevotellaceae.g__Paraprevotella.s__Paraprevotella_clara	rs4459949	G	A	-0.16846	0.0323433	0.844497	4	161237172	3562	1.90363e-07	0.00755854	27.1133
p__Bacteroidetes.c__Bacteroidia.o__Bacteroidales.f__Prevotellaceae.g__Paraprevotella.s__Paraprevotella_clara	rs56353270	A	G	-0.227444	0.0488069	0.0676608	6	3651407	3562	3.16094e-06	0.00605972	21.7041
p__Bacteroidetes.c__Bacteroidia.o__Bacteroidales.f__Prevotellaceae.g__Paraprevotella.s__Paraprevotella_clara	rs9462447	C	A	-0.15346	0.0344169	0.144878	6	12080585	3562	8.24006e-06	0.00555053	19.8702
p__Bacteroidetes.c__Bacteroidia.o__Bacteroidales.f__Prevotellaceae.g__Paraprevotella.s__Paraprevotella_clara	rs2027516	A	G	0.119616	0.0257131	0.313637	6	136131888	3562	3.28807e-06	0.00603874	21.6285
p__Bacteroidetes.c__Bacteroidia.o__Bacteroidales.f__Prevotellaceae.g__Paraprevotella.s__Paraprevotella_clara	rs9397388	G	T	-0.113861	0.0252374	0.646438	6	151626774	3562	6.43422e-06	0.00568187	20.3431
p__Bacteroidetes.c__Bacteroidia.o__Bacteroidales.f__Prevotellaceae.g__Paraprevotella.s__Paraprevotella_clara	rs12686124	G	A	-0.213224	0.0464187	0.0727698	9	109618233	3562	4.35883e-06	0.00588881	21.0884
p__Bacteroidetes.c__Bacteroidia.o__Bacteroidales.f__Prevotellaceae.g__Paraprevotella.s__Paraprevotella_clara	rs1305081	A	G	0.182505	0.0361045	0.128637	13	29254871	3562	4.30568e-07	0.00712247	25.5379
p__Bacteroidetes.c__Bacteroidia.o__Bacteroidales.f__Prevotellaceae.g__Paraprevotella.s__Paraprevotella_clara	rs57091306	G	C	0.170615	0.0374643	0.123836	19	53549135	3562	5.26148e-06	0.00578877	20.728
p__Bacteroidetes.c__Bacteroidia.o__Bacteroidales.f__Prevotellaceae.g__Paraprevotella.s__Paraprevotella_clara	rs73415022	C	T	0.174909	0.0351324	0.141355	22	35855603	3562	6.40592e-07	0.00691038	24.7721
p__Bacteroidetes.c__Bacteroidia.o__Bacteroidales.f__Prevotellaceae.g__Paraprevotella.s__Paraprevotella_unclassified	rs891501	T	G	-0.156632	0.0329211	0.858175	2	10086506	3949	1.9572e-06	0.00569957	22.6251
p__Bacteroidetes.c__Bacteroidia.o__Bacteroidales.f__Prevotellaceae.g__Paraprevotella.s__Paraprevotella_unclassified	rs72810711	C	G	0.114394	0.0255503	0.264503	2	27356929	3949	7.56285e-06	0.00505041	20.0352
p__Bacteroidetes.c__Bacteroidia.o__Bacteroidales.f__Prevotellaceae.g__Paraprevotella.s__Paraprevotella_unclassified	rs11938983	T	C	0.108741	0.0246128	0.286213	4	98267549	3949	9.95945e-06	0.00491851	19.5093
p__Bacteroidetes.c__Bacteroidia.o__Bacteroidales.f__Prevotellaceae.g__Paraprevotella.s__Paraprevotella_unclassified	rs246783	G	A	0.109297	0.0241709	0.578874	5	75669542	3949	6.1296e-06	0.00515117	20.4369
p__Bacteroidetes.c__Bacteroidia.o__Bacteroidales.f__Prevotellaceae.g__Paraprevotella.s__Paraprevotella_unclassified	rs6465823	T	G	0.120795	0.0260739	0.752057	7	101245403	3949	3.60751e-06	0.00540563	21.452
p__Bacteroidetes.c__Bacteroidia.o__Bacteroidales.f__Prevotellaceae.g__Paraprevotella.s__Paraprevotella_unclassified	rs7015972	A	G	0.106861	0.0234094	0.614719	8	18288003	3949	4.99737e-06	0.00524915	20.8277
p__Bacteroidetes.c__Bacteroidia.o__Bacteroidales.f__Prevotellaceae.g__Paraprevotella.s__Paraprevotella_unclassified	rs10760885	A	T	0.112149	0.0222536	0.527096	9	105142673	3949	4.66574e-07	0.00639022	25.3844
p__Bacteroidetes.c__Bacteroidia.o__Bacteroidales.f__Prevotellaceae.g__Paraprevotella.s__Paraprevotella_unclassified	rs1969724	A	T	0.140115	0.0307585	0.841389	10	102679088	3949	5.23051e-06	0.00522727	20.7405
p__Bacteroidetes.c__Bacteroidia.o__Bacteroidales.f__Prevotellaceae.g__Paraprevotella.s__Paraprevotella_unclassified	rs4767918	C	T	0.109243	0.0235722	0.429707	12	121053044	3949	3.57971e-06	0.00540934	21.4668
p__Bacteroidetes.c__Bacteroidia.o__Bacteroidales.f__Prevotellaceae.g__Paraprevotella.s__Paraprevotella_unclassified	rs12895134	A	G	0.0995816	0.0224842	0.555549	14	94394345	3949	9.46926e-06	0.00494268	19.6057
p__Bacteroidetes.c__Bacteroidia.o__Bacteroidales.f__Prevotellaceae.g__Paraprevotella.s__Paraprevotella_xylaniphila	rs61801633	A	G	-0.175102	0.0365445	0.179781	1	168806253	2588	1.65554e-06	0.00879305	22.9406
p__Bacteroidetes.c__Bacteroidia.o__Bacteroidales.f__Prevotellaceae.g__Paraprevotella.s__Paraprevotella_xylaniphila	rs113640907	C	T	0.194644	0.0436384	0.11936	1	245894994	2588	8.18158e-06	0.00762874	19.8796
p__Bacteroidetes.c__Bacteroidia.o__Bacteroidales.f__Prevotellaceae.g__Paraprevotella.s__Paraprevotella_xylaniphila	rs3919827	T	G	-0.138415	0.0313039	0.273651	4	67067806	2588	9.79461e-06	0.00749786	19.536
p__Bacteroidetes.c__Bacteroidia.o__Bacteroidales.f__Prevotellaceae.g__Paraprevotella.s__Paraprevotella_xylaniphila	rs595638	T	C	-0.17446	0.0377058	0.836234	4	127340666	2588	3.71218e-06	0.00820416	21.3915
p__Bacteroidetes.c__Bacteroidia.o__Bacteroidales.f__Prevotellaceae.g__Paraprevotella.s__Paraprevotella_xylaniphila	rs4709313	A	G	0.182133	0.0397743	0.160668	6	159803460	2588	4.66856e-06	0.00803715	20.9525
p__Bacteroidetes.c__Bacteroidia.o__Bacteroidales.f__Prevotellaceae.g__Paraprevotella.s__Paraprevotella_xylaniphila	rs6970331	T	C	0.127487	0.028503	0.470452	7	152227594	2588	7.72116e-06	0.00767088	19.9902
p__Bacteroidetes.c__Bacteroidia.o__Bacteroidales.f__Prevotellaceae.g__Paraprevotella.s__Paraprevotella_xylaniphila	rs9314321	C	T	-0.267528	0.0584491	0.937106	8	26116276	2588	4.71432e-06	0.00803004	20.9338
p__Bacteroidetes.c__Bacteroidia.o__Bacteroidales.f__Prevotellaceae.g__Paraprevotella.s__Paraprevotella_xylaniphila	rs311865	A	G	-0.152845	0.0318161	0.254885	14	59214448	2588	1.55518e-06	0.00883869	23.0607
p__Bacteroidetes.c__Bacteroidia.o__Bacteroidales.f__Prevotellaceae.g__Paraprevotella.s__Paraprevotella_xylaniphila	rs2005815	A	C	-0.282918	0.0600299	0.942274	17	11186003	2588	2.44155e-06	0.00850962	22.1947
p__Bacteroidetes.c__Bacteroidia.o__Bacteroidales.f__Prevotellaceae.g__Paraprevotella.s__Paraprevotella_xylaniphila	rs6052686	T	C	0.162031	0.0354396	0.762608	20	4594466	2588	4.83026e-06	0.00801235	20.8873
p__Bacteroidetes.c__Bacteroidia.o__Bacteroidales.f__Prevotellaceae.g__Paraprevotella.s__Paraprevotella_xylaniphila	rs62240505	G	T	-0.211992	0.0473853	0.109091	22	23936314	2588	7.68421e-06	0.00767437	19.9994
p__Bacteroidetes.c__Bacteroidia.o__Bacteroidales.f__Prevotellaceae.g__Prevotella	rs6745806	G	A	-0.166005	0.0372502	0.93549	2	139296037	5924	8.33083e-06	0.00334133	19.8537
p__Bacteroidetes.c__Bacteroidia.o__Bacteroidales.f__Prevotellaceae.g__Prevotella	rs79216963	A	T	-0.154653	0.0337699	0.100826	2	180583709	5924	4.65855e-06	0.00352782	20.9657
p__Bacteroidetes.c__Bacteroidia.o__Bacteroidales.f__Prevotellaceae.g__Prevotella	rs4503137	T	G	0.0928319	0.0204764	0.717768	8	17991955	5924	5.79824e-06	0.00345756	20.5467
p__Bacteroidetes.c__Bacteroidia.o__Bacteroidales.f__Prevotellaceae.g__Prevotella	rs139901450	T	C	0.182533	0.0405495	0.0554398	9	35597685	5924	6.74813e-06	0.00340889	20.2565
p__Bacteroidetes.c__Bacteroidia.o__Bacteroidales.f__Prevotellaceae.g__Prevotella	rs73654027	C	G	0.132515	0.0291489	0.114751	9	94443717	5924	5.46414e-06	0.00347661	20.6603
p__Bacteroidetes.c__Bacteroidia.o__Bacteroidales.f__Prevotellaceae.g__Prevotella	rs9517773	G	A	-0.110907	0.0249114	0.18938	13	100217440	5924	8.50491e-06	0.0033347	19.8142
p__Bacteroidetes.c__Bacteroidia.o__Bacteroidales.f__Prevotellaceae.g__Prevotella	rs2330438	A	T	0.0978385	0.0198521	0.517879	22	23715418	5924	8.2923e-07	0.00408331	24.2805
p__Bacteroidetes.c__Bacteroidia.o__Bacteroidales.f__Prevotellaceae.g__Prevotella	rs6005414	A	G	0.087569	0.0183949	0.508609	22	27783185	5924	1.9311e-06	0.00381094	22.6548
p__Bacteroidetes.c__Bacteroidia.o__Bacteroidales.f__Prevotellaceae.g__Prevotella.s__Prevotella_copri	rs6745806	G	A	-0.167427	0.0376791	0.935626	2	139296037	5832	8.85015e-06	0.00337418	19.738
p__Bacteroidetes.c__Bacteroidia.o__Bacteroidales.f__Prevotellaceae.g__Prevotella.s__Prevotella_copri	rs79216963	A	T	-0.155553	0.0341678	0.100574	2	180583709	5832	5.29841e-06	0.0035413	20.7192
p__Bacteroidetes.c__Bacteroidia.o__Bacteroidales.f__Prevotellaceae.g__Prevotella.s__Prevotella_copri	rs12657476	T	C	-0.0931547	0.019803	0.459629	5	150566196	5832	2.55016e-06	0.00377996	22.1208
p__Bacteroidetes.c__Bacteroidia.o__Bacteroidales.f__Prevotellaceae.g__Prevotella.s__Prevotella_copri	rs4503137	T	G	0.0964986	0.0206581	0.718361	8	17991955	5832	2.99401e-06	0.00372755	21.8129
p__Bacteroidetes.c__Bacteroidia.o__Bacteroidales.f__Prevotellaceae.g__Prevotella.s__Prevotella_copri	rs73654027	C	G	0.138723	0.029459	0.114452	9	94443717	5832	2.48893e-06	0.0037879	22.1674
p__Bacteroidetes.c__Bacteroidia.o__Bacteroidales.f__Prevotellaceae.g__Prevotella.s__Prevotella_copri	rs7088001	G	A	0.121321	0.0269851	0.130522	10	113295291	5832	6.92956e-06	0.00345384	20.2057
p__Bacteroidetes.c__Bacteroidia.o__Bacteroidales.f__Prevotellaceae.g__Prevotella.s__Prevotella_copri	rs2421570	A	G	-0.0884542	0.0198105	0.363422	11	34052765	5832	8.00612e-06	0.0034068	19.9296
p__Bacteroidetes.c__Bacteroidia.o__Bacteroidales.f__Prevotellaceae.g__Prevotella.s__Prevotella_copri	rs7930251	T	C	-0.0870117	0.0193783	0.341935	11	111155302	5832	7.11677e-06	0.00344515	20.1547
p__Bacteroidetes.c__Bacteroidia.o__Bacteroidales.f__Prevotellaceae.g__Prevotella.s__Prevotella_copri	rs12870360	A	G	-0.0847702	0.0191442	0.442716	13	49405223	5832	9.51157e-06	0.00335072	19.6004
p__Bacteroidetes.c__Bacteroidia.o__Bacteroidales.f__Prevotellaceae.g__Prevotella.s__Prevotella_copri	rs9517773	G	A	-0.114611	0.025178	0.188886	13	100217440	5832	5.31308e-06	0.0035404	20.7139
p__Bacteroidetes.c__Bacteroidia.o__Bacteroidales.f__Prevotellaceae.g__Prevotella.s__Prevotella_copri	rs72799593	T	C	0.157054	0.0339477	0.0830449	16	84948251	5832	3.7217e-06	0.00365652	21.3958
p__Bacteroidetes.c__Bacteroidia.o__Bacteroidales.f__Prevotellaceae.g__Prevotella.s__Prevotella_copri	rs55749361	T	A	-0.158693	0.0352357	0.0862231	21	28158333	5832	6.67614e-06	0.00346597	20.2769
p__Bacteroidetes.c__Bacteroidia.o__Bacteroidales.f__Prevotellaceae.g__Prevotella.s__Prevotella_copri	rs2330438	A	T	0.0949466	0.0200351	0.516688	22	23715418	5832	2.14769e-06	0.00383608	22.4505
p__Bacteroidetes.c__Bacteroidia.o__Bacteroidales.f__Prevotellaceae.g__Prevotella.s__Prevotella_copri	rs6005414	A	G	0.0822546	0.0185732	0.509002	22	27783185	5832	9.48182e-06	0.00335174	19.6063
p__Bacteroidetes.c__Bacteroidia.o__Bacteroidales.f__Rikenellaceae	rs4949447	G	A	-0.0771561	0.017272	0.683099	1	32057186	7728	7.92791e-06	0.00257554	19.95
p__Bacteroidetes.c__Bacteroidia.o__Bacteroidales.f__Rikenellaceae	rs11211406	A	C	0.0919539	0.0196408	0.789079	1	47413786	7728	2.84398e-06	0.00282829	21.9134
p__Bacteroidetes.c__Bacteroidia.o__Bacteroidales.f__Rikenellaceae	rs952822	A	G	0.0752055	0.016669	0.379853	2	52851073	7728	6.43138e-06	0.00262705	20.3501
p__Bacteroidetes.c__Bacteroidia.o__Bacteroidales.f__Rikenellaceae	rs73344869	T	C	0.172423	0.0307724	0.0745717	5	177746345	7728	2.10469e-08	0.00404613	31.3874
p__Bacteroidetes.c__Bacteroidia.o__Bacteroidales.f__Rikenellaceae	rs2465506	T	C	-0.145905	0.0315429	0.929491	7	79328573	7728	3.73501e-06	0.00276102	21.3907
p__Bacteroidetes.c__Bacteroidia.o__Bacteroidales.f__Rikenellaceae	rs61881300	T	C	-0.100451	0.022395	0.159687	11	35847569	7728	7.27681e-06	0.00259664	20.1138
p__Bacteroidetes.c__Bacteroidia.o__Bacteroidales.f__Rikenellaceae	rs74459573	C	T	0.088645	0.0200009	0.19937	11	66690149	7728	9.33375e-06	0.00253537	19.6381
p__Bacteroidetes.c__Bacteroidia.o__Bacteroidales.f__Rikenellaceae	rs77318370	G	A	0.172751	0.0388572	0.0543052	12	72532501	7728	8.75654e-06	0.00255108	19.76
p__Bacteroidetes.c__Bacteroidia.o__Bacteroidales.f__Rikenellaceae	rs9511112	G	A	0.0896655	0.0199605	0.76759	13	24753101	7728	7.05071e-06	0.00260441	20.1742
p__Bacteroidetes.c__Bacteroidia.o__Bacteroidales.f__Rikenellaceae	rs6131687	A	G	-0.0715726	0.0160778	0.476825	20	15649074	7728	8.52169e-06	0.00255777	19.812
p__Bacteroidetes.c__Bacteroidia.o__Bacteroidales.f__Rikenellaceae.g__Alistipes	rs4949447	G	A	-0.07765	0.0172744	0.683099	1	32057186	7728	6.95428e-06	0.0026078	20.2005
p__Bacteroidetes.c__Bacteroidia.o__Bacteroidales.f__Rikenellaceae.g__Alistipes	rs11211406	A	C	0.0922835	0.0196436	0.789079	1	47413786	7728	2.62854e-06	0.00284775	22.0645
p__Bacteroidetes.c__Bacteroidia.o__Bacteroidales.f__Rikenellaceae.g__Alistipes	rs952822	A	G	0.0752991	0.0166714	0.379853	2	52851073	7728	6.28217e-06	0.00263283	20.395
p__Bacteroidetes.c__Bacteroidia.o__Bacteroidales.f__Rikenellaceae.g__Alistipes	rs73344869	T	C	0.172349	0.0307767	0.0745717	5	177746345	7728	2.14399e-08	0.00404152	31.3515
p__Bacteroidetes.c__Bacteroidia.o__Bacteroidales.f__Rikenellaceae.g__Alistipes	rs2465506	T	C	-0.146726	0.0315474	0.929491	7	79328573	7728	3.30386e-06	0.00279129	21.6259
p__Bacteroidetes.c__Bacteroidia.o__Bacteroidales.f__Rikenellaceae.g__Alistipes	rs61881300	T	C	-0.0998828	0.0223981	0.159687	11	35847569	7728	8.21787e-06	0.0025667	19.8814
p__Bacteroidetes.c__Bacteroidia.o__Bacteroidales.f__Rikenellaceae.g__Alistipes	rs74459573	C	T	0.0889157	0.0200037	0.19937	11	66690149	7728	8.79073e-06	0.00255012	19.7526
p__Bacteroidetes.c__Bacteroidia.o__Bacteroidales.f__Rikenellaceae.g__Alistipes	rs77318370	G	A	0.172345	0.0388627	0.0543052	12	72532501	7728	9.21965e-06	0.0025384	19.6616
p__Bacteroidetes.c__Bacteroidia.o__Bacteroidales.f__Rikenellaceae.g__Alistipes	rs9511112	G	A	0.0897462	0.0199633	0.76759	13	24753101	7728	6.93884e-06	0.00260835	20.2048
p__Bacteroidetes.c__Bacteroidia.o__Bacteroidales.f__Rikenellaceae.g__Alistipes	rs6131687	A	G	-0.0712291	0.0160801	0.476825	20	15649074	7728	9.43874e-06	0.00253262	19.6167
p__Bacteroidetes.c__Bacteroidia.o__Bacteroidales.f__Rikenellaceae.g__Alistipes.s__Alistipes_finegoldii	rs12028677	T	C	-0.108937	0.0236079	0.158462	1	112076856	6726	3.94158e-06	0.00315579	21.2867
p__Bacteroidetes.c__Bacteroidia.o__Bacteroidales.f__Rikenellaceae.g__Alistipes.s__Alistipes_finegoldii	rs57119184	T	C	0.0878396	0.0197668	0.280027	3	69163936	6726	8.83843e-06	0.00292738	19.7415
p__Bacteroidetes.c__Bacteroidia.o__Bacteroidales.f__Rikenellaceae.g__Alistipes.s__Alistipes_finegoldii	rs12192901	A	G	0.112476	0.0238178	0.170872	6	1263359	6726	2.33137e-06	0.00330462	22.2939
p__Bacteroidetes.c__Bacteroidia.o__Bacteroidales.f__Rikenellaceae.g__Alistipes.s__Alistipes_finegoldii	rs60475061	A	G	-0.117157	0.026068	0.12546	6	5787678	6726	6.98063e-06	0.00299406	20.1925
p__Bacteroidetes.c__Bacteroidia.o__Bacteroidales.f__Rikenellaceae.g__Alistipes.s__Alistipes_finegoldii	rs67032605	G	A	0.119297	0.0262192	0.138057	9	1046539	6726	5.36472e-06	0.00306853	20.6963
p__Bacteroidetes.c__Bacteroidia.o__Bacteroidales.f__Rikenellaceae.g__Alistipes.s__Alistipes_finegoldii	rs10829629	T	C	0.0813715	0.0171055	0.442907	10	131571972	6726	1.96454e-06	0.00335319	22.6227
p__Bacteroidetes.c__Bacteroidia.o__Bacteroidales.f__Rikenellaceae.g__Alistipes.s__Alistipes_finegoldii	rs7962165	G	T	-0.0956743	0.0206046	0.770098	12	87292283	6726	3.42802e-06	0.00319533	21.5543
p__Bacteroidetes.c__Bacteroidia.o__Bacteroidales.f__Rikenellaceae.g__Alistipes.s__Alistipes_finegoldii	rs13381124	G	A	0.14335	0.0323427	0.0754167	18	25506994	6726	9.32643e-06	0.0029122	19.6388
p__Bacteroidetes.c__Bacteroidia.o__Bacteroidales.f__Rikenellaceae.g__Alistipes.s__Alistipes_finegoldii	rs10407049	C	G	0.088168	0.0178406	0.533488	19	30131562	6726	7.7333e-07	0.00361802	24.4159
p__Bacteroidetes.c__Bacteroidia.o__Bacteroidales.f__Rikenellaceae.g__Alistipes.s__Alistipes_finegoldii	rs111585182	T	G	-0.159958	0.0356824	0.0667949	22	45821518	6726	7.36586e-06	0.00297888	20.0898
p__Bacteroidetes.c__Bacteroidia.o__Bacteroidales.f__Rikenellaceae.g__Alistipes.s__Alistipes_indistinctus	rs1443711	G	A	0.110108	0.0239182	0.290423	2	31394676	5371	4.15363e-06	0.00393024	21.1847
p__Bacteroidetes.c__Bacteroidia.o__Bacteroidales.f__Rikenellaceae.g__Alistipes.s__Alistipes_indistinctus	rs2055593	A	G	-0.112772	0.0241344	0.21357	2	98992113	5371	2.97324e-06	0.00404866	21.8256
p__Bacteroidetes.c__Bacteroidia.o__Bacteroidales.f__Rikenellaceae.g__Alistipes.s__Alistipes_indistinctus	rs73102812	T	C	0.162776	0.0344181	0.0882641	3	61320539	5371	2.25237e-06	0.00414709	22.3584
p__Bacteroidetes.c__Bacteroidia.o__Bacteroidales.f__Rikenellaceae.g__Alistipes.s__Alistipes_indistinctus	rs1362650	G	A	-0.09041	0.019464	0.429872	3	179137273	5371	3.40094e-06	0.00400104	21.5679
p__Bacteroidetes.c__Bacteroidia.o__Bacteroidales.f__Rikenellaceae.g__Alistipes.s__Alistipes_indistinctus	rs12332306	T	C	0.113209	0.0221762	0.252514	5	63111148	5371	3.30819e-07	0.00482872	26.0512
p__Bacteroidetes.c__Bacteroidia.o__Bacteroidales.f__Rikenellaceae.g__Alistipes.s__Alistipes_indistinctus	rs11957434	A	G	0.121838	0.0248805	0.183824	5	156575312	5371	9.73392e-07	0.00444488	23.9711
p__Bacteroidetes.c__Bacteroidia.o__Bacteroidales.f__Rikenellaceae.g__Alistipes.s__Alistipes_indistinctus	rs62390586	C	G	-0.134288	0.0252357	0.237693	5	174686892	5371	1.02998e-07	0.00524452	28.3063
p__Bacteroidetes.c__Bacteroidia.o__Bacteroidales.f__Rikenellaceae.g__Alistipes.s__Alistipes_indistinctus	rs4897508	A	C	0.126348	0.028377	0.138334	6	131630172	5371	8.48828e-06	0.00367747	19.8172
p__Bacteroidetes.c__Bacteroidia.o__Bacteroidales.f__Rikenellaceae.g__Alistipes.s__Alistipes_indistinctus	rs62493320	A	T	0.119161	0.0253637	0.179269	8	14707890	5371	2.626e-06	0.00409268	22.0639
p__Bacteroidetes.c__Bacteroidia.o__Bacteroidales.f__Rikenellaceae.g__Alistipes.s__Alistipes_indistinctus	rs10966460	G	A	0.174315	0.0390392	0.0654922	9	24786605	5371	8.00159e-06	0.00369833	19.9301
p__Bacteroidetes.c__Bacteroidia.o__Bacteroidales.f__Rikenellaceae.g__Alistipes.s__Alistipes_indistinctus	rs2789623	G	A	0.113499	0.023611	0.753944	10	8223518	5371	1.53177e-06	0.00428387	23.0991
p__Bacteroidetes.c__Bacteroidia.o__Bacteroidales.f__Rikenellaceae.g__Alistipes.s__Alistipes_indistinctus	rs8015391	G	A	-0.0988055	0.0215084	0.296311	14	54954582	5371	4.35228e-06	0.0039137	21.0952
p__Bacteroidetes.c__Bacteroidia.o__Bacteroidales.f__Rikenellaceae.g__Alistipes.s__Alistipes_onderdonkii	rs7660775	C	A	0.11056	0.0246844	0.12708	4	114611948	7393	7.50181e-06	0.00270614	20.0554
p__Bacteroidetes.c__Bacteroidia.o__Bacteroidales.f__Rikenellaceae.g__Alistipes.s__Alistipes_onderdonkii	rs7804962	C	T	0.0881322	0.017565	0.333402	7	13303509	7393	5.23494e-07	0.00339373	25.1685
p__Bacteroidetes.c__Bacteroidia.o__Bacteroidales.f__Rikenellaceae.g__Alistipes.s__Alistipes_onderdonkii	rs488197	T	C	-0.0757035	0.0170995	0.420306	9	38274267	7393	9.54447e-06	0.00264421	19.5952
p__Bacteroidetes.c__Bacteroidia.o__Bacteroidales.f__Rikenellaceae.g__Alistipes.s__Alistipes_onderdonkii	rs11041738	T	C	-0.0967085	0.0196558	0.244794	11	8114103	7393	8.65034e-07	0.00326367	24.2008
p__Bacteroidetes.c__Bacteroidia.o__Bacteroidales.f__Rikenellaceae.g__Alistipes.s__Alistipes_onderdonkii	rs11104946	G	T	-0.0978269	0.0217625	0.173448	12	77760259	7393	6.95035e-06	0.00272579	20.2014
p__Bacteroidetes.c__Bacteroidia.o__Bacteroidales.f__Rikenellaceae.g__Alistipes.s__Alistipes_onderdonkii	rs8011841	T	C	-0.0730403	0.0164339	0.483236	14	97461817	7393	8.80983e-06	0.0026648	19.7482
p__Bacteroidetes.c__Bacteroidia.o__Bacteroidales.f__Rikenellaceae.g__Alistipes.s__Alistipes_onderdonkii	rs117024060	A	G	-0.145622	0.0326046	0.0789775	15	55772583	7393	7.95874e-06	0.00269093	19.9424
p__Bacteroidetes.c__Bacteroidia.o__Bacteroidales.f__Rikenellaceae.g__Alistipes.s__Alistipes_putredinis	rs143528380	T	C	-0.166716	0.0370242	0.0514353	4	100462085	7590	6.70367e-06	0.00266429	20.2706
p__Bacteroidetes.c__Bacteroidia.o__Bacteroidales.f__Rikenellaceae.g__Alistipes.s__Alistipes_putredinis	rs6459977	G	A	-0.0834013	0.0188709	0.693191	7	155797686	7590	9.88939e-06	0.00256687	19.5275
p__Bacteroidetes.c__Bacteroidia.o__Bacteroidales.f__Rikenellaceae.g__Alistipes.s__Alistipes_putredinis	rs3118528	G	A	-0.0933371	0.0210221	0.403079	9	137338430	7590	8.99786e-06	0.00259053	19.708
p__Bacteroidetes.c__Bacteroidia.o__Bacteroidales.f__Rikenellaceae.g__Alistipes.s__Alistipes_putredinis	rs874372	G	C	0.112555	0.0250319	0.879288	10	98247143	7590	6.90921e-06	0.00265672	20.2129
p__Bacteroidetes.c__Bacteroidia.o__Bacteroidales.f__Rikenellaceae.g__Alistipes.s__Alistipes_putredinis	rs2241820	T	C	-0.077173	0.0163185	0.560013	12	54394497	7590	2.25419e-06	0.00293801	22.3593
p__Bacteroidetes.c__Bacteroidia.o__Bacteroidales.f__Rikenellaceae.g__Alistipes.s__Alistipes_putredinis	rs6489044	C	T	-0.077538	0.0171743	0.658809	12	126554565	7590	6.33839e-06	0.00267834	20.3778
p__Bacteroidetes.c__Bacteroidia.o__Bacteroidales.f__Rikenellaceae.g__Alistipes.s__Alistipes_putredinis	rs77715803	A	G	-0.102709	0.0228548	0.149407	14	37075839	7590	6.98967e-06	0.00265382	20.1907
p__Bacteroidetes.c__Bacteroidia.o__Bacteroidales.f__Rikenellaceae.g__Alistipes.s__Alistipes_senegalensis	rs13393033	T	C	-0.0878362	0.0188258	0.338139	2	6718574	6393	3.07502e-06	0.0033936	21.7624
p__Bacteroidetes.c__Bacteroidia.o__Bacteroidales.f__Rikenellaceae.g__Alistipes.s__Alistipes_senegalensis	rs73083250	A	G	-0.0999442	0.0222453	0.20771	3	195951391	6393	7.02817e-06	0.00314751	20.1792
p__Bacteroidetes.c__Bacteroidia.o__Bacteroidales.f__Rikenellaceae.g__Alistipes.s__Alistipes_senegalensis	rs852540	A	G	0.137914	0.0311773	0.0885402	7	5592436	6393	9.70893e-06	0.00305148	19.5617
p__Bacteroidetes.c__Bacteroidia.o__Bacteroidales.f__Rikenellaceae.g__Alistipes.s__Alistipes_senegalensis	rs4935713	T	C	0.0939735	0.0210477	0.233758	10	52259742	6393	8.01472e-06	0.00310846	19.9281
p__Bacteroidetes.c__Bacteroidia.o__Bacteroidales.f__Rikenellaceae.g__Alistipes.s__Alistipes_senegalensis	rs592284	T	G	-0.12505	0.028126	0.882034	10	117132048	6393	8.74557e-06	0.00308253	19.7613
p__Bacteroidetes.c__Bacteroidia.o__Bacteroidales.f__Rikenellaceae.g__Alistipes.s__Alistipes_senegalensis	rs7944200	T	C	-0.0860419	0.0178153	0.595764	11	28702277	6393	1.36767e-06	0.00363535	23.3183
p__Bacteroidetes.c__Bacteroidia.o__Bacteroidales.f__Rikenellaceae.g__Alistipes.s__Alistipes_senegalensis	rs56168514	G	A	0.141409	0.029828	0.0982975	12	89922621	6393	2.1285e-06	0.00350331	22.4684
p__Bacteroidetes.c__Bacteroidia.o__Bacteroidales.f__Rikenellaceae.g__Alistipes.s__Alistipes_senegalensis	rs9573198	C	G	0.103765	0.0230625	0.180697	13	74008908	6393	6.81776e-06	0.00315655	20.2374
p__Bacteroidetes.c__Bacteroidia.o__Bacteroidales.f__Rikenellaceae.g__Alistipes.s__Alistipes_senegalensis	rs72643019	A	G	0.17014	0.0376019	0.0624043	13	88663116	6393	6.04588e-06	0.00319228	20.4672
p__Bacteroidetes.c__Bacteroidia.o__Bacteroidales.f__Rikenellaceae.g__Alistipes.s__Alistipes_senegalensis	rs7155195	C	T	-0.09121	0.0186142	0.572076	14	86046850	6393	9.58207e-07	0.00374167	24.0028
p__Bacteroidetes.c__Bacteroidia.o__Bacteroidales.f__Rikenellaceae.g__Alistipes.s__Alistipes_senegalensis	rs3786306	T	C	-0.110537	0.0250167	0.193602	18	11879825	6393	9.9375e-06	0.00304457	19.5173
p__Bacteroidetes.c__Bacteroidia.o__Bacteroidales.f__Rikenellaceae.g__Alistipes.s__Alistipes_senegalensis	rs13381162	T	G	0.0903404	0.0195139	0.319755	18	56945042	6393	3.66491e-06	0.00334131	21.4259
p__Bacteroidetes.c__Bacteroidia.o__Bacteroidales.f__Rikenellaceae.g__Alistipes.s__Alistipes_shahii	rs12134195	C	A	-0.134691	0.0299956	0.0858402	1	66851542	7381	7.10988e-06	0.00272436	20.158
p__Bacteroidetes.c__Bacteroidia.o__Bacteroidales.f__Rikenellaceae.g__Alistipes.s__Alistipes_shahii	rs1728059	C	T	-0.0882622	0.0187952	0.265891	2	84941232	7381	2.65317e-06	0.00297882	22.0464
p__Bacteroidetes.c__Bacteroidia.o__Bacteroidales.f__Rikenellaceae.g__Alistipes.s__Alistipes_shahii	rs34355813	C	T	-0.168088	0.0371934	0.0544599	3	113301686	7381	6.205e-06	0.00275946	20.4184
p__Bacteroidetes.c__Bacteroidia.o__Bacteroidales.f__Rikenellaceae.g__Alistipes.s__Alistipes_shahii	rs4693197	A	G	0.115968	0.0241116	0.134327	4	88801072	7381	1.51224e-06	0.00312425	23.1261
p__Bacteroidetes.c__Bacteroidia.o__Bacteroidales.f__Rikenellaceae.g__Alistipes.s__Alistipes_shahii	rs79555856	C	T	-0.131509	0.029628	0.101322	6	6545643	7381	9.05087e-06	0.00266217	19.6966
p__Bacteroidetes.c__Bacteroidia.o__Bacteroidales.f__Rikenellaceae.g__Alistipes.s__Alistipes_shahii	rs17070727	A	G	0.12916	0.0289128	0.0950225	8	4453705	7381	7.92397e-06	0.00269643	19.9507
p__Bacteroidetes.c__Bacteroidia.o__Bacteroidales.f__Rikenellaceae.g__Alistipes.s__Alistipes_shahii	rs9886784	C	A	0.0887528	0.0199667	0.772554	9	1521204	7381	8.78759e-06	0.00266978	19.753
p__Bacteroidetes.c__Bacteroidia.o__Bacteroidales.f__Rikenellaceae.g__Alistipes.s__Alistipes_shahii	rs7043141	T	G	0.113549	0.0245784	0.134128	9	23442387	7381	3.83989e-06	0.0028833	21.3374
p__Bacteroidetes.c__Bacteroidia.o__Bacteroidales.f__Rikenellaceae.g__Alistipes.s__Alistipes_shahii	rs34990336	G	A	0.0948989	0.0210221	0.209323	9	110273582	7381	6.35459e-06	0.00275331	20.3728
p__Bacteroidetes.c__Bacteroidia.o__Bacteroidales.f__Rikenellaceae.g__Alistipes.s__Alistipes_shahii	rs11161058	T	C	-0.0800937	0.0170429	0.483784	14	29958756	7381	2.60744e-06	0.00298331	22.0797
p__Bacteroidetes.c__Bacteroidia.o__Bacteroidales.f__Rikenellaceae.g__Alistipes.s__Alistipes_shahii	rs6508629	T	C	-0.102602	0.022689	0.159404	18	27557607	7381	6.12294e-06	0.00276289	20.4438
p__Bacteroidetes.c__Bacteroidia.o__Bacteroidales.f__Rikenellaceae.g__Alistipes.s__Alistipes_sp_AP11	rs2293915	T	A	0.13124	0.0291578	0.55517	1	17551034	3022	6.7622e-06	0.00665931	20.2459
p__Bacteroidetes.c__Bacteroidia.o__Bacteroidales.f__Rikenellaceae.g__Alistipes.s__Alistipes_sp_AP11	rs12022867	T	C	-0.189732	0.0412005	0.123737	1	186786065	3022	4.12299e-06	0.00696857	21.1928
p__Bacteroidetes.c__Bacteroidia.o__Bacteroidales.f__Rikenellaceae.g__Alistipes.s__Alistipes_sp_AP11	rs55790429	G	C	0.124676	0.0280645	0.319025	3	7879112	3022	8.89232e-06	0.00648831	19.7227
p__Bacteroidetes.c__Bacteroidia.o__Bacteroidales.f__Rikenellaceae.g__Alistipes.s__Alistipes_sp_AP11	rs28450200	T	C	0.193309	0.0340527	0.826147	8	15070111	3022	1.37269e-08	0.0105512	32.2043
p__Bacteroidetes.c__Bacteroidia.o__Bacteroidales.f__Rikenellaceae.g__Alistipes.s__Alistipes_sp_AP11	rs34886974	T	C	-0.187095	0.0422432	0.111584	14	51827473	3022	9.46699e-06	0.00644922	19.6031
p__Bacteroidetes.c__Bacteroidia.o__Bacteroidales.f__Rikenellaceae.g__Alistipes.s__Alistipes_sp_AP11	rs13333427	G	A	-0.279033	0.0598337	0.0508214	16	69959741	3022	3.10907e-06	0.00714515	21.7336
p__Bacteroidetes.c__Bacteroidia.o__Bacteroidales.f__Rikenellaceae.g__Alistipes.s__Alistipes_sp_AP11	rs1553042	A	G	0.139351	0.0287564	0.309212	17	31608930	3022	1.2603e-06	0.00771073	23.4673
p__Bacteroidetes.c__Bacteroidia.o__Bacteroidales.f__Rikenellaceae.g__Alistipes.s__Alistipes_sp_AP11	rs71385354	C	G	0.241135	0.0538235	0.0602341	17	52135707	3022	7.46062e-06	0.00659792	20.0581
p__Bacteroidetes.c__Bacteroidia.o__Bacteroidales.f__Rikenellaceae.g__Alistipes.s__Alistipes_sp_AP11	rs9958338	T	C	0.119481	0.0262257	0.488401	18	377105	3022	5.21631e-06	0.0068215	20.7424
p__Bacteroidetes.c__Bacteroidia.o__Bacteroidales.f__Rikenellaceae.g__Alistipes.s__Alistipes_sp_AP11	rs11664566	T	C	0.161176	0.0361661	0.15151	18	30050356	3022	8.32957e-06	0.00652912	19.8475
p__Bacteroidetes.c__Bacteroidia.o__Bacteroidales.f__Rikenellaceae.g__Alistipes.s__Alistipes_sp_AP11	rs363031	A	C	0.3004	0.0677435	0.0523215	20	10218155	3022	9.23405e-06	0.00646477	19.6507
p__Bacteroidetes.c__Bacteroidia.o__Bacteroidales.f__Rikenellaceae.g__Alistipes.s__Alistipes_sp_AP11	rs73147950	A	C	-0.146211	0.0323458	0.209161	20	59631773	3022	6.17637e-06	0.00671593	20.4192
p__Firmicutes	rs1023692	C	T	0.0981321	0.0197908	0.771282	2	67868756	7738	7.10467e-07	0.00316731	24.5802
p__Firmicutes	rs11940931	A	G	0.0905641	0.0184746	0.742659	4	177181357	7738	9.48202e-07	0.00309591	24.0243
p__Firmicutes	rs7794348	A	G	0.160069	0.0354861	0.0548254	7	138966254	7738	6.45949e-06	0.00262259	20.3417
p__Firmicutes	rs74949229	A	G	-0.143121	0.0282841	0.0938701	10	9526946	7738	4.18984e-07	0.00329806	25.5982
p__Firmicutes	rs34566098	G	A	0.171436	0.0380948	0.0538268	10	126860657	7738	6.78725e-06	0.00261042	20.247
p__Firmicutes	rs10833110	A	C	-0.0754361	0.0169338	0.346437	11	19450687	7738	8.39904e-06	0.00255803	19.8397
p__Firmicutes.c__Bacilli	rs12064418	T	C	0.148588	0.0333745	0.162888	1	16761962	4169	8.50205e-06	0.004732	19.812
p__Firmicutes.c__Bacilli	rs75005855	A	T	-0.232258	0.0511301	0.0546038	1	175381699	4169	5.55946e-06	0.00492506	20.6243
p__Firmicutes.c__Bacilli	rs11694441	A	C	-0.149789	0.0337367	0.125998	2	119541381	4169	8.99777e-06	0.00470627	19.7037
p__Firmicutes.c__Bacilli	rs76752365	C	G	-0.146265	0.0322166	0.136027	3	118350858	4169	5.62378e-06	0.00491983	20.6023
p__Firmicutes.c__Bacilli	rs11744900	G	A	-0.140837	0.0296482	0.174459	5	141949123	4169	2.0314e-06	0.00538346	22.5543
p__Firmicutes.c__Bacilli	rs1206113	T	C	-0.167094	0.0359956	0.108426	6	97442712	4169	3.44919e-06	0.00514226	21.5386
p__Firmicutes.c__Bacilli	rs74520302	G	A	-0.220634	0.0499474	0.0530404	8	5416476	4169	9.99304e-06	0.00465863	19.5034
p__Firmicutes.c__Bacilli	rs10761245	T	C	-0.0983934	0.0220912	0.494124	9	96387675	4169	8.42968e-06	0.00473588	19.8283
p__Firmicutes.c__Bacilli	rs1249137	T	C	0.0997535	0.0224173	0.375257	10	79990400	4169	8.59307e-06	0.00472717	19.7917
p__Firmicutes.c__Bacilli	rs77655905	A	G	0.163245	0.036351	0.104456	10	126611387	4169	7.09579e-06	0.00481414	20.1576
p__Firmicutes.c__Bacilli	rs4903903	C	T	0.104822	0.0233032	0.337698	14	80634365	4169	6.85377e-06	0.00482991	20.2239
p__Firmicutes.c__Bacilli	rs1400577	G	A	-0.106378	0.0223735	0.600237	16	73551996	4169	1.9879e-06	0.00539333	22.5959
p__Firmicutes.c__Bacilli	rs10404584	T	C	0.132517	0.0285225	0.181561	19	15301449	4169	3.38354e-06	0.00515101	21.5754
p__Firmicutes.c__Bacilli	rs3892326	C	T	-0.123996	0.0240164	0.479803	21	43018030	4169	2.43042e-07	0.00635334	26.6436
p__Firmicutes.c__Bacilli.o__Lactobacillales	rs12064418	T	C	0.149719	0.0336029	0.163086	1	16761962	4100	8.3686e-06	0.00481856	19.8421
p__Firmicutes.c__Bacilli.o__Lactobacillales	rs75005855	A	T	-0.23429	0.051872	0.053901	1	175381699	4100	6.28121e-06	0.00495111	20.3906
p__Firmicutes.c__Bacilli.o__Lactobacillales	rs11694441	A	C	-0.156202	0.0340182	0.125619	2	119541381	4100	4.3961e-06	0.0051161	21.0736
p__Firmicutes.c__Bacilli.o__Lactobacillales	rs76752365	C	G	-0.159306	0.0326209	0.135036	3	118350858	4100	1.04193e-06	0.0057832	23.8374
p__Firmicutes.c__Bacilli.o__Lactobacillales	rs17052168	C	T	0.155888	0.0348837	0.11767	4	175395062	4100	7.86681e-06	0.00484711	19.9602
p__Firmicutes.c__Bacilli.o__Lactobacillales	rs7703260	C	T	-0.151658	0.0305978	0.155324	5	141901900	4100	7.17799e-07	0.0059562	24.5548
p__Firmicutes.c__Bacilli.o__Lactobacillales	rs946119	T	C	-0.169496	0.036581	0.107641	6	97513091	4100	3.59613e-06	0.00520904	21.4584
p__Firmicutes.c__Bacilli.o__Lactobacillales	rs1960416	T	C	0.13484	0.029836	0.175817	8	18785706	4100	6.2022e-06	0.00495696	20.4148
p__Firmicutes.c__Bacilli.o__Lactobacillales	rs77655905	A	G	0.165351	0.0366567	0.103922	10	126611387	4100	6.45837e-06	0.00493825	20.3374
p__Firmicutes.c__Bacilli.o__Lactobacillales	rs12889801	T	C	-0.101056	0.0226416	0.498558	14	38756561	4100	8.07099e-06	0.00483528	19.9113
p__Firmicutes.c__Bacilli.o__Lactobacillales	rs1400577	G	A	-0.102174	0.0225061	0.600301	16	73551996	4100	5.6305e-06	0.00500166	20.5998
p__Firmicutes.c__Bacilli.o__Lactobacillales	rs3892326	C	T	-0.131019	0.0241887	0.480319	21	43018030	4100	6.07612e-08	0.00710501	29.3247
p__Firmicutes.c__Bacilli.o__Lactobacillales.f__Lactobacillaceae	rs6684536	T	C	-0.18069	0.0406447	0.245762	1	18712328	1705	8.7642e-06	0.0114587	19.7403
p__Firmicutes.c__Bacilli.o__Lactobacillales.f__Lactobacillaceae	rs11689862	G	T	-0.216861	0.048965	0.847484	2	81066982	1705	9.47205e-06	0.0113736	19.592
p__Firmicutes.c__Bacilli.o__Lactobacillales.f__Lactobacillaceae	rs3135176	C	T	0.297472	0.0646219	0.0919798	4	3267074	1705	4.15901e-06	0.0122757	21.1653
p__Firmicutes.c__Bacilli.o__Lactobacillales.f__Lactobacillaceae	rs112241999	T	C	0.35592	0.0767043	0.0730194	4	53563365	1705	3.48152e-06	0.0124707	21.5058
p__Firmicutes.c__Bacilli.o__Lactobacillales.f__Lactobacillaceae	rs76832256	C	T	-0.176148	0.0385687	0.264639	4	149841540	1705	4.94481e-06	0.0120859	20.8341
p__Firmicutes.c__Bacilli.o__Lactobacillales.f__Lactobacillaceae	rs278502	G	A	0.165598	0.0367282	0.333478	5	100103358	1705	6.52115e-06	0.0117826	20.305
p__Firmicutes.c__Bacilli.o__Lactobacillales.f__Lactobacillaceae	rs12204031	A	T	-0.273266	0.0611533	0.124503	6	155836415	1705	7.87542e-06	0.0115758	19.9445
p__Firmicutes.c__Bacilli.o__Lactobacillales.f__Lactobacillaceae	rs1149732	T	C	0.156996	0.0352505	0.382739	10	79986352	1705	8.43981e-06	0.0115	19.8123
p__Firmicutes.c__Bacilli.o__Lactobacillales.f__Lactobacillaceae	rs2598336	C	G	0.162166	0.0358989	0.593195	12	16256537	1705	6.26323e-06	0.0118268	20.3821
p__Firmicutes.c__Bacilli.o__Lactobacillales.f__Lactobacillaceae	rs17457331	G	T	-0.277086	0.061724	0.0928986	12	19899635	1705	7.15201e-06	0.0116814	20.1285
p__Firmicutes.c__Bacilli.o__Lactobacillales.f__Lactobacillaceae	rs9559303	T	C	0.180256	0.0365293	0.36305	13	109001850	1705	8.03305e-07	0.0140804	24.3213
p__Firmicutes.c__Bacilli.o__Lactobacillales.f__Lactobacillaceae	rs2899931	T	G	0.184167	0.0405913	0.242114	14	42338011	1705	5.70283e-06	0.0119295	20.5613
p__Firmicutes.c__Bacilli.o__Lactobacillales.f__Lactobacillaceae	rs2332915	C	G	-0.184069	0.037914	0.378608	14	73182541	1705	1.20445e-06	0.0136356	23.5425
p__Firmicutes.c__Bacilli.o__Lactobacillales.f__Lactobacillaceae.g__Lactobacillus	rs6684536	T	C	-0.183246	0.0406075	0.245857	1	18712328	1702	6.40359e-06	0.0118231	20.3397
p__Firmicutes.c__Bacilli.o__Lactobacillales.f__Lactobacillaceae.g__Lactobacillus	rs3135176	C	T	0.29376	0.0645394	0.0921269	4	3267074	1702	5.32286e-06	0.012026	20.6931
p__Firmicutes.c__Bacilli.o__Lactobacillales.f__Lactobacillaceae.g__Lactobacillus	rs112241999	T	C	0.353483	0.0766103	0.0731481	4	53563365	1702	3.94915e-06	0.0123539	21.2644
p__Firmicutes.c__Bacilli.o__Lactobacillales.f__Lactobacillaceae.g__Lactobacillus	rs76832256	C	T	-0.175687	0.0385789	0.263946	4	149841540	1702	5.26459e-06	0.0120381	20.7142
p__Firmicutes.c__Bacilli.o__Lactobacillales.f__Lactobacillaceae.g__Lactobacillus	rs278502	G	A	0.166232	0.0366985	0.333772	5	100103358	1702	5.90738e-06	0.0119116	20.4939
p__Firmicutes.c__Bacilli.o__Lactobacillales.f__Lactobacillaceae.g__Lactobacillus	rs12204031	A	T	-0.274687	0.0610857	0.124723	6	155836415	1702	6.89987e-06	0.0117411	20.197
p__Firmicutes.c__Bacilli.o__Lactobacillales.f__Lactobacillaceae.g__Lactobacillus	rs1149732	T	C	0.155861	0.0352367	0.383414	10	79986352	1702	9.7224e-06	0.0113648	19.5422
p__Firmicutes.c__Bacilli.o__Lactobacillales.f__Lactobacillaceae.g__Lactobacillus	rs2598336	C	G	0.160911	0.035888	0.593418	12	16256537	1702	7.33661e-06	0.0116737	20.0798
p__Firmicutes.c__Bacilli.o__Lactobacillales.f__Lactobacillaceae.g__Lactobacillus	rs17457331	G	T	-0.27535	0.0617179	0.0927686	12	19899635	1702	8.14175e-06	0.0115595	19.8809
p__Firmicutes.c__Bacilli.o__Lactobacillales.f__Lactobacillaceae.g__Lactobacillus	rs9559303	T	C	0.180766	0.0364928	0.363102	13	109001850	1702	7.29009e-07	0.0142116	24.5081
p__Firmicutes.c__Bacilli.o__Lactobacillales.f__Lactobacillaceae.g__Lactobacillus	rs34185363	A	T	0.174465	0.0382463	0.300908	14	42517765	1702	5.07617e-06	0.0120781	20.7839
p__Firmicutes.c__Bacilli.o__Lactobacillales.f__Lactobacillaceae.g__Lactobacillus	rs2332915	C	G	-0.185244	0.0378778	0.378703	14	73182541	1702	1.00548e-06	0.0138579	23.8895
p__Firmicutes.c__Bacilli.o__Lactobacillales.f__Lactobacillaceae.g__Lactobacillus.s__Lactobacillus_delbrueckii	rs60200511	G	A	0.319997	0.0682303	0.0939516	1	244935076	1240	2.73265e-06	0.0174293	21.9602
p__Firmicutes.c__Bacilli.o__Lactobacillales.f__Lactobacillaceae.g__Lactobacillus.s__Lactobacillus_delbrueckii	rs1458987	T	C	-0.32208	0.071939	0.0855867	3	55103700	1240	7.56516e-06	0.015908	20.0124
p__Firmicutes.c__Bacilli.o__Lactobacillales.f__Lactobacillaceae.g__Lactobacillus.s__Lactobacillus_delbrueckii	rs28635178	A	G	0.408662	0.090122	0.0528226	3	66026666	1240	5.77295e-06	0.0163118	20.5289
p__Firmicutes.c__Bacilli.o__Lactobacillales.f__Lactobacillaceae.g__Lactobacillus.s__Lactobacillus_delbrueckii	rs12488234	G	T	-0.318667	0.0708029	0.105917	3	112191202	1240	6.77098e-06	0.0160736	20.2242
p__Firmicutes.c__Bacilli.o__Lactobacillales.f__Lactobacillaceae.g__Lactobacillus.s__Lactobacillus_delbrueckii	rs11734017	T	C	0.20506	0.0446326	0.307114	4	187526100	1240	4.33983e-06	0.0167381	21.0745
p__Firmicutes.c__Bacilli.o__Lactobacillales.f__Lactobacillaceae.g__Lactobacillus.s__Lactobacillus_delbrueckii	rs299199	A	G	0.195759	0.0420816	0.454333	5	118301430	1240	3.28882e-06	0.0171525	21.6053
p__Firmicutes.c__Bacilli.o__Lactobacillales.f__Lactobacillaceae.g__Lactobacillus.s__Lactobacillus_delbrueckii	rs35870858	C	G	0.325695	0.0734979	0.0823956	7	48196153	1240	9.36427e-06	0.0155893	19.6052
p__Firmicutes.c__Bacilli.o__Lactobacillales.f__Lactobacillaceae.g__Lactobacillus.s__Lactobacillus_delbrueckii	rs4333664	T	C	-0.17962	0.0401337	0.455242	9	6556948	1240	7.62132e-06	0.0158969	19.9983
p__Firmicutes.c__Bacilli.o__Lactobacillales.f__Lactobacillaceae.g__Lactobacillus.s__Lactobacillus_delbrueckii	rs278731	T	C	-0.407555	0.0920671	0.0504032	9	76162393	1240	9.56797e-06	0.0155572	19.5642
p__Firmicutes.c__Bacilli.o__Lactobacillales.f__Lactobacillaceae.g__Lactobacillus.s__Lactobacillus_delbrueckii	rs4433502	A	G	0.199777	0.0436121	0.349453	10	133569215	1240	4.63281e-06	0.0166405	20.9496
p__Firmicutes.c__Bacilli.o__Lactobacillales.f__Lactobacillaceae.g__Lactobacillus.s__Lactobacillus_delbrueckii	rs735027	G	A	-0.216493	0.0452388	0.298145	11	95301453	1240	1.70502e-06	0.0181342	22.8648
p__Firmicutes.c__Bacilli.o__Lactobacillales.f__Lactobacillaceae.g__Lactobacillus.s__Lactobacillus_delbrueckii	rs11113894	A	G	0.393284	0.0886952	0.0508065	12	108841863	1240	9.24545e-06	0.0156084	19.6296
p__Firmicutes.c__Bacilli.o__Lactobacillales.f__Lactobacillaceae.g__Lactobacillus.s__Lactobacillus_delbrueckii	rs1118894	A	G	0.274168	0.0590236	0.867117	13	76658738	1240	3.39966e-06	0.0171029	21.5418
p__Firmicutes.c__Bacilli.o__Lactobacillales.f__Lactobacillaceae.g__Lactobacillus.s__Lactobacillus_delbrueckii	rs2332915	C	G	-0.201062	0.0446853	0.377171	14	73182541	1240	6.81101e-06	0.0160648	20.2129
p__Firmicutes.c__Bacilli.o__Lactobacillales.f__Lactobacillaceae.g__Lactobacillus.s__Lactobacillus_delbrueckii	rs4450413	G	C	-0.188661	0.0418046	0.589194	16	62320487	1240	6.39415e-06	0.0161591	20.3336
p__Firmicutes.c__Bacilli.o__Lactobacillales.f__Lactobacillaceae.g__Lactobacillus.s__Lactobacillus_delbrueckii	rs6517636	G	A	0.252978	0.0555355	0.805669	21	42257555	1240	5.23222e-06	0.0164587	20.7169
p__Firmicutes.c__Bacilli.o__Lactobacillales.f__Streptococcaceae	rs9828991	T	A	-0.135924	0.0270776	0.7027	3	104284483	3448	5.1725e-07	0.0072551	25.1838
p__Firmicutes.c__Bacilli.o__Lactobacillales.f__Streptococcaceae	rs28719561	C	T	0.209054	0.0455591	0.0837098	4	7277846	3448	4.46173e-06	0.00606952	21.0433
p__Firmicutes.c__Bacilli.o__Lactobacillales.f__Streptococcaceae	rs11153641	C	T	-0.144528	0.0300958	0.206792	6	117227284	3448	1.56872e-06	0.00664403	23.0485
p__Firmicutes.c__Bacilli.o__Lactobacillales.f__Streptococcaceae	rs13235500	G	A	0.150679	0.0331838	0.190723	7	7822225	3448	5.60616e-06	0.0059442	20.6062
p__Firmicutes.c__Bacilli.o__Lactobacillales.f__Streptococcaceae	rs73447940	A	C	0.205148	0.0405881	0.101803	7	122783839	3448	4.31749e-07	0.00735471	25.5321
p__Firmicutes.c__Bacilli.o__Lactobacillales.f__Streptococcaceae	rs2610946	G	A	-0.167032	0.0374381	0.854692	8	21139032	3448	8.13695e-06	0.0057399	19.8939
p__Firmicutes.c__Bacilli.o__Lactobacillales.f__Streptococcaceae	rs75955305	A	C	-0.192862	0.0436049	0.083372	8	98899757	3448	9.73684e-06	0.00564153	19.551
p__Firmicutes.c__Bacilli.o__Lactobacillales.f__Streptococcaceae	rs10869688	A	G	-0.131667	0.0282923	0.238254	9	78690813	3448	3.25843e-06	0.00624212	21.6455
p__Firmicutes.c__Bacilli.o__Lactobacillales.f__Streptococcaceae	rs41294029	T	C	0.207403	0.0463357	0.0817246	10	5993461	3448	7.60211e-06	0.00577717	20.0238
p__Firmicutes.c__Bacilli.o__Lactobacillales.f__Streptococcaceae	rs73242161	C	A	-0.246374	0.0526148	0.0557373	10	55325964	3448	2.83269e-06	0.00631906	21.914
p__Firmicutes.c__Bacilli.o__Lactobacillales.f__Streptococcaceae	rs2668320	T	C	0.12428	0.0270266	0.278342	12	32226658	3448	4.25706e-06	0.0060953	21.1332
p__Firmicutes.c__Bacilli.o__Lactobacillales.f__Streptococcaceae	rs72679838	G	A	0.165144	0.0369302	0.125756	14	23119483	3448	7.75674e-06	0.00576613	19.9853
p__Firmicutes.c__Bacilli.o__Lactobacillales.f__Streptococcaceae	rs74064457	A	G	0.11913	0.0258328	0.339887	14	80660670	3448	3.99598e-06	0.00613005	21.2544
p__Firmicutes.c__Bacilli.o__Lactobacillales.f__Streptococcaceae	rs1901115	T	C	0.143701	0.0300179	0.799426	16	60407480	3448	1.69137e-06	0.00660262	22.9038
p__Firmicutes.c__Bacilli.o__Lactobacillales.f__Streptococcaceae	rs3892326	C	T	-0.118422	0.0265076	0.480188	21	43018030	3448	7.91568e-06	0.00575501	19.9465
p__Firmicutes.c__Bacilli.o__Lactobacillales.f__Streptococcaceae.g__Streptococcus	rs9828991	T	A	-0.126	0.0279267	0.701253	3	104284483	3359	6.42706e-06	0.00602381	20.3445
p__Firmicutes.c__Bacilli.o__Lactobacillales.f__Streptococcaceae.g__Streptococcus	rs9398452	G	C	-0.119298	0.0258636	0.369284	6	117546090	3359	3.97711e-06	0.00629412	21.2632
p__Firmicutes.c__Bacilli.o__Lactobacillales.f__Streptococcaceae.g__Streptococcus	rs528874	G	T	-0.131345	0.0285648	0.261693	6	168158836	3359	4.26284e-06	0.00625502	21.1303
p__Firmicutes.c__Bacilli.o__Lactobacillales.f__Streptococcaceae.g__Streptococcus	rs2882716	T	G	0.150637	0.0321777	0.191459	7	10085378	3359	2.84889e-06	0.00648219	21.9027
p__Firmicutes.c__Bacilli.o__Lactobacillales.f__Streptococcaceae.g__Streptococcus	rs73447940	A	C	0.208638	0.0418542	0.102253	7	122783839	3359	6.2005e-07	0.00734338	24.8341
p__Firmicutes.c__Bacilli.o__Lactobacillales.f__Streptococcaceae.g__Streptococcus	rs41294029	T	C	0.217428	0.0477808	0.0817161	10	5993461	3359	5.35114e-06	0.00612695	20.695
p__Firmicutes.c__Bacilli.o__Lactobacillales.f__Streptococcaceae.g__Streptococcus	rs56025506	T	C	0.123635	0.0267314	0.333398	14	80662335	3359	3.74422e-06	0.00632812	21.3788
p__Firmicutes.c__Bacilli.o__Lactobacillales.f__Streptococcaceae.g__Streptococcus	rs1901115	T	C	0.148014	0.0311356	0.800504	16	60407480	3359	1.99593e-06	0.00668292	22.5855
p__Firmicutes.c__Bacilli.o__Lactobacillales.f__Streptococcaceae.g__Streptococcus	rs34829339	C	T	0.128998	0.0276442	0.289818	20	55472884	3359	3.06574e-06	0.00644082	21.762
p__Firmicutes.c__Bacilli.o__Lactobacillales.f__Streptococcaceae.g__Streptococcus	rs3892326	C	T	-0.123001	0.0273436	0.480177	21	43018030	3359	6.84832e-06	0.00598808	20.2231
p__Firmicutes.c__Bacilli.o__Lactobacillales.f__Streptococcaceae.g__Streptococcus.s__Streptococcus_parasanguinis	rs117329402	T	G	-0.354823	0.07614	0.0607412	7	17799597	1592	3.16002e-06	0.0134577	21.6896
p__Firmicutes.c__Bacilli.o__Lactobacillales.f__Streptococcaceae.g__Streptococcus.s__Streptococcus_parasanguinis	rs6481791	C	T	-0.238809	0.0503807	0.84059	10	19492259	1592	2.13623e-06	0.0139169	22.4402
p__Firmicutes.c__Bacilli.o__Lactobacillales.f__Streptococcaceae.g__Streptococcus.s__Streptococcus_parasanguinis	rs1893286	G	T	-0.208354	0.0455351	0.237649	18	6668640	1592	4.74682e-06	0.0129806	20.9105
p__Firmicutes.c__Bacilli.o__Lactobacillales.f__Streptococcaceae.g__Streptococcus.s__Streptococcus_salivarius	rs1810052	A	G	-0.270338	0.0597894	0.876062	9	33231531	1696	6.14031e-06	0.0119106	20.4198
p__Firmicutes.c__Bacilli.o__Lactobacillales.f__Streptococcaceae.g__Streptococcus.s__Streptococcus_thermophilus	rs7524171	G	A	0.137994	0.0308824	0.538948	1	3279324	2054	7.88152e-06	0.00962715	19.947
p__Firmicutes.c__Bacilli.o__Lactobacillales.f__Streptococcaceae.g__Streptococcus.s__Streptococcus_thermophilus	rs74654613	C	T	-0.215225	0.0433164	0.15952	2	48683323	2054	6.74162e-07	0.0118765	24.6636
p__Firmicutes.c__Bacilli.o__Lactobacillales.f__Streptococcaceae.g__Streptococcus.s__Streptococcus_thermophilus	rs13086575	T	G	0.188513	0.0416983	0.190642	3	61955356	2054	6.1585e-06	0.00985245	20.4184
p__Firmicutes.c__Bacilli.o__Lactobacillales.f__Streptococcaceae.g__Streptococcus.s__Streptococcus_thermophilus	rs6900225	A	G	0.171261	0.0374141	0.760794	6	9314807	2054	4.70691e-06	0.0100981	20.9326
p__Firmicutes.c__Clostridia	rs1023692	C	T	0.0996966	0.0197632	0.771282	2	67868756	7738	4.54571e-07	0.00327787	25.441
p__Firmicutes.c__Clostridia	rs7794348	A	G	0.161442	0.0354367	0.0548254	7	138966254	7738	5.21872e-06	0.00267508	20.7499
p__Firmicutes.c__Clostridia	rs674292	C	T	0.073504	0.0165031	0.387016	8	60881849	7738	8.43093e-06	0.0025571	19.8324
p__Firmicutes.c__Clostridia	rs12675379	C	T	0.0754169	0.0165522	0.515953	8	117505928	7738	5.206e-06	0.00267568	20.7546
p__Firmicutes.c__Clostridia	rs74949229	A	G	-0.140267	0.0282447	0.0938701	10	9526946	7738	6.82989e-07	0.00317707	24.6562
p__Firmicutes.c__Clostridia	rs34566098	G	A	0.174315	0.0380417	0.0538268	10	126860657	7738	4.60106e-06	0.00270609	20.9911
p__Firmicutes.c__Clostridia	rs10766557	C	G	-0.0761699	0.0169137	0.346886	11	19447547	7738	6.68609e-06	0.00261411	20.2758
p__Firmicutes.c__Clostridia.o__Clostridiales	rs1023692	C	T	0.0996851	0.0197632	0.771282	2	67868756	7738	4.55956e-07	0.00327712	25.4351
p__Firmicutes.c__Clostridia.o__Clostridiales	rs7794348	A	G	0.161458	0.0354367	0.0548254	7	138966254	7738	5.2081e-06	0.00267558	20.7538
p__Firmicutes.c__Clostridia.o__Clostridiales	rs674292	C	T	0.0734952	0.0165032	0.387016	8	60881849	7738	8.45209e-06	0.00255648	19.8276
p__Firmicutes.c__Clostridia.o__Clostridiales	rs12675379	C	T	0.0754182	0.0165522	0.515953	8	117505928	7738	5.20411e-06	0.00267577	20.7553
p__Firmicutes.c__Clostridia.o__Clostridiales	rs74949229	A	G	-0.140257	0.0282447	0.0938701	10	9526946	7738	6.84249e-07	0.00317662	24.6526
p__Firmicutes.c__Clostridia.o__Clostridiales	rs34566098	G	A	0.174315	0.0380417	0.0538268	10	126860657	7738	4.60082e-06	0.00270611	20.9912
p__Firmicutes.c__Clostridia.o__Clostridiales	rs10766557	C	G	-0.076171	0.0169137	0.346886	11	19447547	7738	6.68403e-06	0.00261419	20.2764
p__Firmicutes.c__Clostridia.o__Clostridiales.f__Clostridiaceae	rs1572504	T	C	0.134667	0.0285797	0.210831	1	219859210	3838	2.45335e-06	0.00575168	22.1911
p__Firmicutes.c__Clostridia.o__Clostridiales.f__Clostridiaceae	rs28577018	G	A	0.243328	0.0505872	0.0573578	4	29759187	3838	1.5088e-06	0.00599221	23.1247
p__Firmicutes.c__Clostridia.o__Clostridiales.f__Clostridiaceae	rs11969660	T	C	0.170942	0.036738	0.110506	6	14395373	3838	3.27116e-06	0.00560946	21.6393
p__Firmicutes.c__Clostridia.o__Clostridiales.f__Clostridiaceae	rs10106275	A	G	-0.114781	0.023154	0.43782	8	89046119	3838	7.14829e-07	0.00636227	24.5619
p__Firmicutes.c__Clostridia.o__Clostridiales.f__Clostridiaceae	rs55834012	C	A	-0.111296	0.0241032	0.365609	12	94200011	3838	3.88476e-06	0.00552452	21.3098
p__Firmicutes.c__Clostridia.o__Clostridiales.f__Clostridiaceae	rs4924450	A	G	0.11646	0.0259694	0.705191	15	40597229	3838	7.30895e-06	0.00521256	20.1001
p__Firmicutes.c__Clostridia.o__Clostridiales.f__Clostridiaceae	rs111604729	T	C	-0.195978	0.0426563	0.0852083	15	42769334	3838	4.34099e-06	0.00546967	21.0971
p__Firmicutes.c__Clostridia.o__Clostridiales.f__Clostridiaceae	rs12923305	A	C	0.142402	0.0286354	0.229486	16	8625523	3838	6.595e-07	0.00640221	24.7171
p__Firmicutes.c__Clostridia.o__Clostridiales.f__Clostridiaceae.g__Clostridium	rs1572504	T	C	0.137725	0.0287283	0.211309	1	219859210	3784	1.63442e-06	0.00603706	22.9708
p__Firmicutes.c__Clostridia.o__Clostridiales.f__Clostridiaceae.g__Clostridium	rs28577018	G	A	0.248981	0.0508779	0.0574032	4	29759187	3784	9.89581e-07	0.00628903	23.9356
p__Firmicutes.c__Clostridia.o__Clostridiales.f__Clostridiaceae.g__Clostridium	rs11969660	T	C	0.169314	0.0369647	0.110762	6	14395373	3784	4.64022e-06	0.00551391	20.9692
p__Firmicutes.c__Clostridia.o__Clostridiales.f__Clostridiaceae.g__Clostridium	rs10106275	A	G	-0.10823	0.0233126	0.436153	8	89046119	3784	3.44129e-06	0.00566365	21.5419
p__Firmicutes.c__Clostridia.o__Clostridiales.f__Clostridiaceae.g__Clostridium	rs55834012	C	A	-0.11279	0.0242025	0.365659	12	94200011	3784	3.15815e-06	0.00570667	21.7065
p__Firmicutes.c__Clostridia.o__Clostridiales.f__Clostridiaceae.g__Clostridium	rs111604729	T	C	-0.19557	0.0430737	0.0848386	15	42769334	3784	5.61606e-06	0.00541836	20.6039
p__Firmicutes.c__Clostridia.o__Clostridiales.f__Clostridiaceae.g__Clostridium	rs12913822	A	T	0.133192	0.0296207	0.230806	15	100284194	3784	6.90486e-06	0.005315	20.2087
p__Firmicutes.c__Clostridia.o__Clostridiales.f__Clostridiaceae.g__Clostridium	rs12932210	T	G	0.149553	0.0294764	0.219233	16	8611717	3784	3.90272e-07	0.00675685	25.7282
p__Firmicutes.c__Clostridia.o__Clostridiales.f__Clostridiaceae.g__Clostridium	rs7214893	A	G	0.120874	0.0271018	0.261969	17	76140308	3784	8.19565e-06	0.0052293	19.8812
p__Firmicutes.c__Clostridia.o__Clostridiales.f__Clostridiaceae.g__Clostridium.s__Clostridium_asparagiforme	rs35665752	G	T	-0.283199	0.0621573	0.107347	1	28747911	1337	5.20973e-06	0.0152889	20.7275
p__Firmicutes.c__Clostridia.o__Clostridiales.f__Clostridiaceae.g__Clostridium.s__Clostridium_asparagiforme	rs1463878	G	T	0.208321	0.0453591	0.780479	3	192612921	1337	4.37543e-06	0.0155313	21.0614
p__Firmicutes.c__Clostridia.o__Clostridiales.f__Clostridiaceae.g__Clostridium.s__Clostridium_asparagiforme	rs80196726	G	C	-0.295359	0.0664057	0.0933682	4	19449962	1337	8.67572e-06	0.0145807	19.7533
p__Firmicutes.c__Clostridia.o__Clostridiales.f__Clostridiaceae.g__Clostridium.s__Clostridium_asparagiforme	rs2063471	C	G	0.182008	0.039207	0.455006	4	60328405	1337	3.44645e-06	0.0158628	21.5182
p__Firmicutes.c__Clostridia.o__Clostridiales.f__Clostridiaceae.g__Clostridium.s__Clostridium_asparagiforme	rs6597377	C	A	-0.183384	0.0400138	0.453141	6	8991886	1337	4.58294e-06	0.0154669	20.9727
p__Firmicutes.c__Clostridia.o__Clostridiales.f__Clostridiaceae.g__Clostridium.s__Clostridium_asparagiforme	rs57193778	G	A	0.274168	0.0610191	0.10972	8	136718087	1337	7.01743e-06	0.0148752	20.1583
p__Firmicutes.c__Clostridia.o__Clostridiales.f__Clostridiaceae.g__Clostridium.s__Clostridium_asparagiforme	rs73187354	A	G	-0.243218	0.0504041	0.183607	12	108041797	1337	1.39746e-06	0.0171171	23.2493
p__Firmicutes.c__Clostridia.o__Clostridiales.f__Clostridiaceae.g__Clostridium.s__Clostridium_asparagiforme	rs11060559	A	G	0.197791	0.0442985	0.742152	12	130283785	1337	8.0082e-06	0.0146919	19.9061
p__Firmicutes.c__Clostridia.o__Clostridiales.f__Clostridiaceae.g__Clostridium.s__Clostridium_asparagiforme	rs35595126	T	C	0.284059	0.0633468	0.114309	14	65226044	1337	7.31909e-06	0.0148168	20.0779
p__Firmicutes.c__Clostridia.o__Clostridiales.f__Clostridiaceae.g__Clostridium.s__Clostridium_asparagiforme	rs12441278	A	T	0.19308	0.03995	0.428045	15	100063635	1337	1.3447e-06	0.0171706	23.3232
p__Firmicutes.c__Clostridia.o__Clostridiales.f__Clostridiaceae.g__Clostridium.s__Clostridium_asparagiforme	rs574764	A	C	0.188711	0.0408175	0.386483	18	61641374	1337	3.7771e-06	0.0157355	21.3428
p__Firmicutes.c__Clostridia.o__Clostridiales.f__Clostridiaceae.g__Clostridium.s__Clostridium_asparagiforme	rs1976629	T	C	-0.302914	0.0667073	0.906393	18	76478271	1337	5.60033e-06	0.0151885	20.5893
p__Firmicutes.c__Clostridia.o__Clostridiales.f__Clostridiaceae.g__Clostridium.s__Clostridium_asparagiforme	rs715519	C	G	-0.259143	0.0570563	0.140116	22	51038369	1337	5.57565e-06	0.0151946	20.5978
p__Firmicutes.c__Clostridia.o__Clostridiales.f__Clostridiaceae.g__Clostridium.s__Clostridium_leptum	rs72662817	G	A	0.178862	0.0404592	0.181412	1	30603043	2526	9.83367e-06	0.00767752	19.528
p__Firmicutes.c__Clostridia.o__Clostridiales.f__Clostridiaceae.g__Clostridium.s__Clostridium_leptum	rs67194754	G	A	0.14313	0.031489	0.278666	1	195501149	2526	5.48304e-06	0.00811285	20.6443
p__Firmicutes.c__Clostridia.o__Clostridiales.f__Clostridiaceae.g__Clostridium.s__Clostridium_leptum	rs17398712	C	G	0.186816	0.0394039	0.156544	3	60243843	2526	2.12612e-06	0.00882	22.4598
p__Firmicutes.c__Clostridia.o__Clostridiales.f__Clostridiaceae.g__Clostridium.s__Clostridium_leptum	rs79201749	A	G	-0.246343	0.0531684	0.0910655	4	11169139	2526	3.59958e-06	0.00842683	21.4501
p__Firmicutes.c__Clostridia.o__Clostridiales.f__Clostridiaceae.g__Clostridium.s__Clostridium_leptum	rs9356977	A	C	0.138489	0.0299489	0.645475	6	25454869	2526	3.76066e-06	0.00839415	21.3662
p__Firmicutes.c__Clostridia.o__Clostridiales.f__Clostridiaceae.g__Clostridium.s__Clostridium_leptum	rs7073292	G	A	0.148601	0.0308155	0.374935	10	10139363	2526	1.4193e-06	0.00912201	23.2359
p__Firmicutes.c__Clostridia.o__Clostridiales.f__Clostridiaceae.g__Clostridium.s__Clostridium_leptum	rs11858399	T	C	-0.189446	0.0397457	0.163698	15	93596061	2526	1.87491e-06	0.00891394	22.7012
p__Firmicutes.c__Clostridia.o__Clostridiales.f__Clostridiales_noname	rs315026	G	A	-0.101553	0.0228013	0.313019	1	77041173	4758	8.43617e-06	0.00415175	19.828
p__Firmicutes.c__Clostridia.o__Clostridiales.f__Clostridiales_noname	rs12039057	G	A	-0.105024	0.0236295	0.284067	1	181338339	4758	8.80538e-06	0.00413468	19.7462
p__Firmicutes.c__Clostridia.o__Clostridiales.f__Clostridiales_noname	rs36131910	A	G	0.235299	0.0485794	0.052841	4	150277279	4758	1.27507e-06	0.00490655	23.4506
p__Firmicutes.c__Clostridia.o__Clostridiales.f__Clostridiales_noname	rs74564383	T	C	-0.225762	0.0487175	0.0507443	10	59135772	4758	3.58482e-06	0.00449316	21.4659
p__Firmicutes.c__Clostridia.o__Clostridiales.f__Clostridiales_noname	rs72896141	A	G	-0.171682	0.0366461	0.11407	11	5845481	4758	2.80156e-06	0.00459166	21.9387
p__Firmicutes.c__Clostridia.o__Clostridiales.f__Clostridiales_noname	rs35903463	T	A	0.16143	0.0350324	0.107979	13	85599144	4758	4.06502e-06	0.00444296	21.225
p__Firmicutes.c__Clostridia.o__Clostridiales.f__Clostridiales_noname	rs7402939	C	T	0.104932	0.0224615	0.631239	15	99183876	4758	2.98788e-06	0.00456593	21.8152
p__Firmicutes.c__Clostridia.o__Clostridiales.f__Clostridiales_noname	rs4939587	G	T	-0.132439	0.0266022	0.193687	18	47142173	4758	6.40834e-07	0.0051822	24.7749
p__Firmicutes.c__Clostridia.o__Clostridiales.f__Clostridiales_noname.g__Flavonifractor	rs13061928	G	A	-0.17866	0.0393665	0.192297	3	2932365	2589	5.66924e-06	0.00789269	20.5808
p__Firmicutes.c__Clostridia.o__Clostridiales.f__Clostridiales_noname.g__Flavonifractor	rs9848037	G	A	0.148681	0.0333961	0.739047	3	55796723	2589	8.50541e-06	0.00759759	19.8054
p__Firmicutes.c__Clostridia.o__Clostridiales.f__Clostridiales_noname.g__Flavonifractor	rs77544959	A	G	-0.150339	0.0329919	0.285411	11	39603353	2589	5.19274e-06	0.0079566	20.7488
p__Firmicutes.c__Clostridia.o__Clostridiales.f__Clostridiales_noname.g__Flavonifractor	rs1872436	T	C	-0.181354	0.0369798	0.191344	12	57322492	2589	9.38338e-07	0.00920406	24.0321
p__Firmicutes.c__Clostridia.o__Clostridiales.f__Clostridiales_noname.g__Flavonifractor	rs5768347	G	T	-0.168458	0.0379208	0.823431	22	48492960	2589	8.89759e-06	0.00756482	19.7194
p__Firmicutes.c__Clostridia.o__Clostridiales.f__Clostridiales_noname.g__Flavonifractor.s__Flavonifractor_plautii	rs13061928	G	A	-0.17875	0.0393115	0.192297	3	2932365	2589	5.44119e-06	0.00792258	20.6594
p__Firmicutes.c__Clostridia.o__Clostridiales.f__Clostridiales_noname.g__Flavonifractor.s__Flavonifractor_plautii	rs9848037	G	A	0.149789	0.0333494	0.739047	3	55796723	2589	7.07276e-06	0.00773174	20.1579
p__Firmicutes.c__Clostridia.o__Clostridiales.f__Clostridiales_noname.g__Flavonifractor.s__Flavonifractor_plautii	rs77544959	A	G	-0.149358	0.0329458	0.285411	11	39603353	2589	5.8031e-06	0.00787571	20.5362
p__Firmicutes.c__Clostridia.o__Clostridiales.f__Clostridiales_noname.g__Flavonifractor.s__Flavonifractor_plautii	rs1872436	T	C	-0.181533	0.0369281	0.191344	12	57322492	2589	8.83998e-07	0.00924761	24.1469
p__Firmicutes.c__Clostridia.o__Clostridiales.f__Clostridiales_noname.g__Flavonifractor.s__Flavonifractor_plautii	rs9513795	T	C	0.159167	0.0358491	0.203817	13	101402225	2589	8.9994e-06	0.00755654	19.6976
p__Firmicutes.c__Clostridia.o__Clostridiales.f__Clostridiales_noname.g__Flavonifractor.s__Flavonifractor_plautii	rs5768347	G	T	-0.1688	0.0378678	0.823431	22	48492960	2589	8.28827e-06	0.0076164	19.8548
p__Firmicutes.c__Clostridia.o__Clostridiales.f__Clostridiales_noname.g__Pseudoflavonifractor	rs6778836	A	T	-0.125347	0.0266924	0.72267	3	168587709	3499	2.65317e-06	0.00626299	22.0397
p__Firmicutes.c__Clostridia.o__Clostridiales.f__Clostridiales_noname.g__Pseudoflavonifractor	rs9290954	A	G	-0.121916	0.0273473	0.275765	3	190548613	3499	8.27073e-06	0.0056479	19.8629
p__Firmicutes.c__Clostridia.o__Clostridiales.f__Clostridiales_noname.g__Pseudoflavonifractor	rs75202637	G	A	0.261818	0.0579151	0.0637073	4	163822623	3499	6.16315e-06	0.00580685	20.4252
p__Firmicutes.c__Clostridia.o__Clostridiales.f__Clostridiales_noname.g__Pseudoflavonifractor	rs1182140	G	A	-0.140384	0.0309599	0.801962	7	2964863	3499	5.777e-06	0.00584184	20.5489
p__Firmicutes.c__Clostridia.o__Clostridiales.f__Clostridiales_noname.g__Pseudoflavonifractor	rs7790846	G	A	-0.120812	0.0266529	0.722492	7	50424061	3499	5.82047e-06	0.00583778	20.5346
p__Firmicutes.c__Clostridia.o__Clostridiales.f__Clostridiales_noname.g__Pseudoflavonifractor	rs10236678	A	G	0.132083	0.0280604	0.747711	7	134549927	3499	2.51273e-06	0.00629246	22.1441
p__Firmicutes.c__Clostridia.o__Clostridiales.f__Clostridiales_noname.g__Pseudoflavonifractor	rs4424244	C	T	0.121141	0.025352	0.352337	8	74434869	3499	1.76721e-06	0.00648322	22.8198
p__Firmicutes.c__Clostridia.o__Clostridiales.f__Clostridiales_noname.g__Pseudoflavonifractor	rs7990301	T	C	0.110457	0.0237395	0.53636	13	34382060	3499	3.27318e-06	0.00614925	21.637
p__Firmicutes.c__Clostridia.o__Clostridiales.f__Clostridiales_noname.g__Pseudoflavonifractor	rs11074766	T	C	0.129592	0.0284218	0.243533	16	26304777	3499	5.1249e-06	0.00590661	20.7781
p__Firmicutes.c__Clostridia.o__Clostridiales.f__Clostridiales_noname.g__Pseudoflavonifractor.s__Pseudoflavonifractor_capillosus	rs4352232	G	C	-0.128058	0.0266047	0.316327	2	88848180	3499	1.48399e-06	0.00657794	23.1554
p__Firmicutes.c__Clostridia.o__Clostridiales.f__Clostridiales_noname.g__Pseudoflavonifractor.s__Pseudoflavonifractor_capillosus	rs6761789	G	T	0.2182	0.0489312	0.0701702	2	145252729	3499	8.22211e-06	0.00565108	19.8741
p__Firmicutes.c__Clostridia.o__Clostridiales.f__Clostridiales_noname.g__Pseudoflavonifractor.s__Pseudoflavonifractor_capillosus	rs74412941	C	A	-0.225163	0.0506251	0.0628039	2	200913546	3499	8.68152e-06	0.00562171	19.7703
p__Firmicutes.c__Clostridia.o__Clostridiales.f__Clostridiales_noname.g__Pseudoflavonifractor.s__Pseudoflavonifractor_capillosus	rs6778836	A	T	-0.126056	0.0266972	0.72267	3	168587709	3499	2.33905e-06	0.00633127	22.2815
p__Firmicutes.c__Clostridia.o__Clostridiales.f__Clostridiales_noname.g__Pseudoflavonifractor.s__Pseudoflavonifractor_capillosus	rs75202637	G	A	0.263588	0.0579255	0.0637073	4	163822623	3499	5.3528e-06	0.00588308	20.6949
p__Firmicutes.c__Clostridia.o__Clostridiales.f__Clostridiales_noname.g__Pseudoflavonifractor.s__Pseudoflavonifractor_capillosus	rs1182140	G	A	-0.140145	0.0309654	0.801962	7	2964863	3499	6.01492e-06	0.00582001	20.4717
p__Firmicutes.c__Clostridia.o__Clostridiales.f__Clostridiales_noname.g__Pseudoflavonifractor.s__Pseudoflavonifractor_capillosus	rs7790846	G	A	-0.121291	0.0266576	0.722492	7	50424061	3499	5.36572e-06	0.00588178	20.6903
p__Firmicutes.c__Clostridia.o__Clostridiales.f__Clostridiales_noname.g__Pseudoflavonifractor.s__Pseudoflavonifractor_capillosus	rs10236678	A	G	0.134283	0.0280654	0.747711	7	134549927	3499	1.71281e-06	0.00650018	22.8798
p__Firmicutes.c__Clostridia.o__Clostridiales.f__Clostridiales_noname.g__Pseudoflavonifractor.s__Pseudoflavonifractor_capillosus	rs4424244	C	T	0.121481	0.0253566	0.352337	8	74434869	3499	1.66026e-06	0.00651707	22.9397
p__Firmicutes.c__Clostridia.o__Clostridiales.f__Clostridiales_noname.g__Pseudoflavonifractor.s__Pseudoflavonifractor_capillosus	rs7990301	T	C	0.110327	0.0237438	0.53636	13	34382060	3499	3.37513e-06	0.00613265	21.5782
p__Firmicutes.c__Clostridia.o__Clostridiales.f__Clostridiales_noname.g__Pseudoflavonifractor.s__Pseudoflavonifractor_capillosus	rs11074766	T	C	0.130159	0.0284269	0.243533	16	26304777	3499	4.67793e-06	0.00595598	20.9528
p__Firmicutes.c__Clostridia.o__Clostridiales.f__Eubacteriaceae	rs1942648	T	C	0.154392	0.0342993	0.0606979	7	15776571	7688	6.75309e-06	0.0026286	20.2567
p__Firmicutes.c__Clostridia.o__Clostridiales.f__Eubacteriaceae	rs17218256	G	C	-0.0843857	0.0164173	0.446303	8	74350499	7688	2.74688e-07	0.00342475	26.4131
p__Firmicutes.c__Clostridia.o__Clostridiales.f__Eubacteriaceae	rs3898456	T	C	-0.0824025	0.0182763	0.358345	8	139175349	7688	6.52228e-06	0.00263721	20.3232
p__Firmicutes.c__Clostridia.o__Clostridiales.f__Eubacteriaceae	rs4113953	C	G	0.0755761	0.0169817	0.65612	12	40767990	7688	8.5696e-06	0.00256965	19.8012
p__Firmicutes.c__Clostridia.o__Clostridiales.f__Eubacteriaceae	rs9600403	C	A	0.0771876	0.0164372	0.455977	13	75463070	7688	2.65419e-06	0.00286011	22.0459
p__Firmicutes.c__Clostridia.o__Clostridiales.f__Eubacteriaceae	rs2252668	A	G	0.104832	0.0229048	0.845037	18	33849043	7688	4.72048e-06	0.00271729	20.942
p__Firmicutes.c__Clostridia.o__Clostridiales.f__Eubacteriaceae	rs6021384	C	T	-0.0843257	0.0180317	0.291771	20	50306527	7688	2.91759e-06	0.00283662	21.8643
p__Firmicutes.c__Clostridia.o__Clostridiales.f__Eubacteriaceae.g__Eubacterium	rs1942648	T	C	0.154234	0.0343015	0.0606979	7	15776571	7688	6.91082e-06	0.00262288	20.2125
p__Firmicutes.c__Clostridia.o__Clostridiales.f__Eubacteriaceae.g__Eubacterium	rs17218256	G	C	-0.084435	0.0164184	0.446303	8	74350499	7688	2.70794e-07	0.00342831	26.4407
p__Firmicutes.c__Clostridia.o__Clostridiales.f__Eubacteriaceae.g__Eubacterium	rs3898456	T	C	-0.0824794	0.0182774	0.358345	8	139175349	7688	6.4026e-06	0.00264179	20.3586
p__Firmicutes.c__Clostridia.o__Clostridiales.f__Eubacteriaceae.g__Eubacterium	rs4113953	C	G	0.0757262	0.0169828	0.65612	12	40767990	7688	8.23455e-06	0.00257952	19.8774
p__Firmicutes.c__Clostridia.o__Clostridiales.f__Eubacteriaceae.g__Eubacterium	rs9600403	C	A	0.0770856	0.0164382	0.455977	13	75463070	7688	2.73993e-06	0.00285222	21.9849
p__Firmicutes.c__Clostridia.o__Clostridiales.f__Eubacteriaceae.g__Eubacterium	rs2252668	A	G	0.104747	0.0229062	0.845037	18	33849043	7688	4.81088e-06	0.00271259	20.9057
p__Firmicutes.c__Clostridia.o__Clostridiales.f__Eubacteriaceae.g__Eubacterium	rs6021384	C	T	-0.0842745	0.0180328	0.291771	20	50306527	7688	2.96252e-06	0.00283283	21.835
p__Firmicutes.c__Clostridia.o__Clostridiales.f__Eubacteriaceae.g__Eubacterium.s__Eubacterium_eligens	rs10927575	C	G	0.120728	0.0267334	0.141584	1	13785516	6327	6.30239e-06	0.00321299	20.3876
p__Firmicutes.c__Clostridia.o__Clostridiales.f__Eubacteriaceae.g__Eubacterium.s__Eubacterium_eligens	rs11678512	C	T	-0.101888	0.0212403	0.219408	2	106187246	6327	1.61115e-06	0.0036237	23.0033
p__Firmicutes.c__Clostridia.o__Clostridiales.f__Eubacteriaceae.g__Eubacterium.s__Eubacterium_eligens	rs56105508	C	G	0.120423	0.0269748	0.127461	3	17852886	6327	8.03346e-06	0.00314008	19.9236
p__Firmicutes.c__Clostridia.o__Clostridiales.f__Eubacteriaceae.g__Eubacterium.s__Eubacterium_eligens	rs13060820	T	C	-0.165915	0.0361856	0.0723913	3	98120246	6327	4.53749e-06	0.00331178	21.0166
p__Firmicutes.c__Clostridia.o__Clostridiales.f__Eubacteriaceae.g__Eubacterium.s__Eubacterium_eligens	rs77362317	G	T	0.162865	0.0337338	0.0732534	3	141078059	6327	1.37951e-06	0.00367053	23.3017
p__Firmicutes.c__Clostridia.o__Clostridiales.f__Eubacteriaceae.g__Eubacterium.s__Eubacterium_eligens	rs11933020	C	T	0.103443	0.0203323	0.246485	4	7805889	6327	3.62561e-07	0.00407437	25.8758
p__Firmicutes.c__Clostridia.o__Clostridiales.f__Eubacteriaceae.g__Eubacterium.s__Eubacterium_eligens	rs79969063	C	A	-0.160806	0.0359854	0.0677792	5	71786401	6327	7.87149e-06	0.0031462	19.9625
p__Firmicutes.c__Clostridia.o__Clostridiales.f__Eubacteriaceae.g__Eubacterium.s__Eubacterium_eligens	rs6922056	G	T	0.112878	0.0222686	0.804502	6	123544294	6327	4.00068e-07	0.00404458	25.6859
p__Firmicutes.c__Clostridia.o__Clostridiales.f__Eubacteriaceae.g__Eubacterium.s__Eubacterium_eligens	rs396720	T	C	0.0884819	0.0197847	0.717832	8	59962804	6327	7.74031e-06	0.00315125	19.9946
p__Firmicutes.c__Clostridia.o__Clostridiales.f__Eubacteriaceae.g__Eubacterium.s__Eubacterium_eligens	rs4268153	A	G	-0.132382	0.029659	0.107514	8	117542385	6327	8.06408e-06	0.00313894	19.9163
p__Firmicutes.c__Clostridia.o__Clostridiales.f__Eubacteriaceae.g__Eubacterium.s__Eubacterium_eligens	rs2184120	C	T	0.159484	0.0354557	0.0703719	9	111788558	6327	6.85561e-06	0.00318771	20.2267
p__Firmicutes.c__Clostridia.o__Clostridiales.f__Eubacteriaceae.g__Eubacterium.s__Eubacterium_eligens	rs4775557	C	T	-0.18014	0.0387317	0.0607152	15	46844195	6327	3.30381e-06	0.00340727	21.6247
p__Firmicutes.c__Clostridia.o__Clostridiales.f__Eubacteriaceae.g__Eubacterium.s__Eubacterium_eligens	rs2426807	C	T	-0.113657	0.0255081	0.143411	20	58251131	6327	8.36074e-06	0.00312809	19.8473
p__Firmicutes.c__Clostridia.o__Clostridiales.f__Eubacteriaceae.g__Eubacterium.s__Eubacterium_hallii	rs4692552	C	T	0.122241	0.0276396	0.263581	4	169764631	3699	9.74854e-06	0.00526012	19.5495
p__Firmicutes.c__Clostridia.o__Clostridiales.f__Eubacteriaceae.g__Eubacterium.s__Eubacterium_hallii	rs10014686	A	G	0.203012	0.0407635	0.0943997	4	174600551	3699	6.35053e-07	0.00666061	24.7894
p__Firmicutes.c__Clostridia.o__Clostridiales.f__Eubacteriaceae.g__Eubacterium.s__Eubacterium_hallii	rs62468608	C	A	0.172603	0.0376243	0.116486	7	78170494	3699	4.48522e-06	0.0056573	21.034
p__Firmicutes.c__Clostridia.o__Clostridiales.f__Eubacteriaceae.g__Eubacterium.s__Eubacterium_hallii	rs1330325	A	T	0.108309	0.0241615	0.384105	9	21265197	3699	7.36943e-06	0.00540316	20.084
p__Firmicutes.c__Clostridia.o__Clostridiales.f__Eubacteriaceae.g__Eubacterium.s__Eubacterium_hallii	rs2901343	T	C	-0.111962	0.0235768	0.430528	10	124457906	3699	2.04607e-06	0.00605965	22.5391
p__Firmicutes.c__Clostridia.o__Clostridiales.f__Eubacteriaceae.g__Eubacterium.s__Eubacterium_hallii	rs6487088	T	C	-0.144302	0.0309629	0.819447	12	20588382	3699	3.15456e-06	0.00583763	21.7084
p__Firmicutes.c__Clostridia.o__Clostridiales.f__Eubacteriaceae.g__Eubacterium.s__Eubacterium_hallii	rs10848037	C	T	-0.159119	0.0352394	0.127875	12	130703322	3699	6.32029e-06	0.00548173	20.3776
p__Firmicutes.c__Clostridia.o__Clostridiales.f__Eubacteriaceae.g__Eubacterium.s__Eubacterium_hallii	rs1952183	G	A	-0.10882	0.023893	0.503271	14	89844111	3699	5.25118e-06	0.00557657	20.7322
p__Firmicutes.c__Clostridia.o__Clostridiales.f__Eubacteriaceae.g__Eubacterium.s__Eubacterium_hallii	rs17568569	T	C	0.188665	0.0408859	0.108091	18	8323564	3699	3.94186e-06	0.00572345	21.2814
p__Firmicutes.c__Clostridia.o__Clostridiales.f__Eubacteriaceae.g__Eubacterium.s__Eubacterium_hallii	rs2871118	A	G	0.115938	0.0258467	0.276078	21	43184320	3699	7.27063e-06	0.00541006	20.1098
p__Firmicutes.c__Clostridia.o__Clostridiales.f__Eubacteriaceae.g__Eubacterium.s__Eubacterium_hallii	rs17749540	T	C	-0.180458	0.0357931	0.148921	22	37367536	3699	4.61461e-07	0.00682484	25.4048
p__Firmicutes.c__Clostridia.o__Clostridiales.f__Eubacteriaceae.g__Eubacterium.s__Eubacterium_hallii	rs73443336	G	A	-0.140422	0.029329	0.219245	22	50940762	3699	1.68616e-06	0.00615893	22.9107
p__Firmicutes.c__Clostridia.o__Clostridiales.f__Eubacteriaceae.g__Eubacterium.s__Eubacterium_ramulus	rs9804152	C	T	-0.134336	0.0275221	0.741779	1	158518939	3613	1.05535e-06	0.00655089	23.8112
p__Firmicutes.c__Clostridia.o__Clostridiales.f__Eubacteriaceae.g__Eubacterium.s__Eubacterium_ramulus	rs12474753	T	C	0.243283	0.0527119	0.0630051	2	114128721	3613	3.92475e-06	0.00586117	21.2895
p__Firmicutes.c__Clostridia.o__Clostridiales.f__Eubacteriaceae.g__Eubacterium.s__Eubacterium_ramulus	rs6731499	G	A	-0.114822	0.0256509	0.320232	2	174711730	3613	7.59327e-06	0.0055154	20.0265
p__Firmicutes.c__Clostridia.o__Clostridiales.f__Eubacteriaceae.g__Eubacterium.s__Eubacterium_ramulus	rs113157937	T	C	0.213265	0.0456803	0.0862479	3	62371898	3613	3.03191e-06	0.00599656	21.7842
p__Firmicutes.c__Clostridia.o__Clostridiales.f__Eubacteriaceae.g__Eubacterium.s__Eubacterium_ramulus	rs2368038	T	A	0.13135	0.0293294	0.226705	3	193755011	3613	7.51929e-06	0.00552052	20.0453
p__Firmicutes.c__Clostridia.o__Clostridiales.f__Eubacteriaceae.g__Eubacterium.s__Eubacterium_ramulus	rs75578397	A	T	0.177351	0.0398192	0.101482	8	60851737	3613	8.43276e-06	0.00546051	19.8262
p__Firmicutes.c__Clostridia.o__Clostridiales.f__Eubacteriaceae.g__Eubacterium.s__Eubacterium_ramulus	rs10961097	T	C	-0.149816	0.0337994	0.145585	9	13514253	3613	9.31476e-06	0.00540846	19.6362
p__Firmicutes.c__Clostridia.o__Clostridiales.f__Eubacteriaceae.g__Eubacterium.s__Eubacterium_ramulus	rs6590368	T	C	0.12484	0.0277199	0.755115	11	129090852	3613	6.68091e-06	0.00558242	20.2713
p__Firmicutes.c__Clostridia.o__Clostridiales.f__Eubacteriaceae.g__Eubacterium.s__Eubacterium_ramulus	rs10848471	A	C	0.144177	0.0306873	0.205093	12	1510640	3613	2.62374e-06	0.00607243	22.0615
p__Firmicutes.c__Clostridia.o__Clostridiales.f__Eubacteriaceae.g__Eubacterium.s__Eubacterium_ramulus	rs12935244	C	A	-0.124334	0.0241866	0.363694	16	62133341	3613	2.73867e-07	0.00726096	26.4111
p__Firmicutes.c__Clostridia.o__Clostridiales.f__Eubacteriaceae.g__Eubacterium.s__Eubacterium_rectale	rs6695790	G	T	-0.080517	0.0165939	0.522521	1	158052966	7444	1.22092e-06	0.00315284	23.5376
p__Firmicutes.c__Clostridia.o__Clostridiales.f__Eubacteriaceae.g__Eubacterium.s__Eubacterium_rectale	rs36042240	C	G	0.125081	0.0279507	0.100968	2	242127334	7444	7.63947e-06	0.00268301	20.0207
p__Firmicutes.c__Clostridia.o__Clostridiales.f__Eubacteriaceae.g__Eubacterium.s__Eubacterium_rectale	rs72645666	A	G	0.079789	0.0177283	0.299503	8	56351168	7444	6.77484e-06	0.0027137	20.2503
p__Firmicutes.c__Clostridia.o__Clostridiales.f__Eubacteriaceae.g__Eubacterium.s__Eubacterium_rectale	rs2449527	A	G	0.0850013	0.0189826	0.248582	8	98755721	7444	7.54009e-06	0.00268635	20.0457
p__Firmicutes.c__Clostridia.o__Clostridiales.f__Eubacteriaceae.g__Eubacterium.s__Eubacterium_rectale	rs1890115	T	G	0.11834	0.0258878	0.110317	9	85165993	7444	4.84826e-06	0.00279928	20.8907
p__Firmicutes.c__Clostridia.o__Clostridiales.f__Eubacteriaceae.g__Eubacterium.s__Eubacterium_rectale	rs4333970	A	G	0.0872277	0.018424	0.734925	10	82726856	7444	2.19646e-06	0.00300212	22.409
p__Firmicutes.c__Clostridia.o__Clostridiales.f__Eubacteriaceae.g__Eubacterium.s__Eubacterium_rectale	rs1939678	G	A	0.0722317	0.0163446	0.508082	11	115692040	7444	9.90214e-06	0.00261675	19.525
p__Firmicutes.c__Clostridia.o__Clostridiales.f__Eubacteriaceae.g__Eubacterium.s__Eubacterium_rectale	rs12807499	A	G	0.129032	0.0283876	0.0985692	11	132632108	7444	5.48393e-06	0.00276776	20.6548
p__Firmicutes.c__Clostridia.o__Clostridiales.f__Eubacteriaceae.g__Eubacterium.s__Eubacterium_rectale	rs1452438	G	A	-0.0811965	0.0179508	0.716886	15	87379693	7444	6.08889e-06	0.002741	20.4546
p__Firmicutes.c__Clostridia.o__Clostridiales.f__Eubacteriaceae.g__Eubacterium.s__Eubacterium_rectale	rs1867204	G	C	0.0755096	0.0166075	0.513597	17	75023226	7444	5.44921e-06	0.00276938	20.667
p__Firmicutes.c__Clostridia.o__Clostridiales.f__Eubacteriaceae.g__Eubacterium.s__Eubacterium_rectale	rs6021385	C	G	-0.0816426	0.0180696	0.29233	20	50306537	7444	6.23617e-06	0.00273488	20.4088
p__Firmicutes.c__Clostridia.o__Clostridiales.f__Eubacteriaceae.g__Eubacterium.s__Eubacterium_siraeum	rs1358421	A	G	0.0902218	0.0197074	0.351206	2	49754547	5791	4.69309e-06	0.00360612	20.9514
p__Firmicutes.c__Clostridia.o__Clostridiales.f__Eubacteriaceae.g__Eubacterium.s__Eubacterium_siraeum	rs35239958	C	T	0.0892958	0.0199528	0.320066	3	144169280	5791	7.62847e-06	0.00344669	20.0219
p__Firmicutes.c__Clostridia.o__Clostridiales.f__Eubacteriaceae.g__Eubacterium.s__Eubacterium_siraeum	rs66806908	G	C	0.136893	0.03086	0.889921	3	196553260	5791	9.16721e-06	0.00338645	19.6708
p__Firmicutes.c__Clostridia.o__Clostridiales.f__Eubacteriaceae.g__Eubacterium.s__Eubacterium_siraeum	rs7665837	C	G	-0.0864051	0.0194917	0.449344	4	174422528	5791	9.29704e-06	0.00338184	19.6439
p__Firmicutes.c__Clostridia.o__Clostridiales.f__Eubacteriaceae.g__Eubacterium.s__Eubacterium_siraeum	rs28706788	A	G	0.0829043	0.0185813	0.540016	5	159575028	5791	8.1314e-06	0.00342575	19.8998
p__Firmicutes.c__Clostridia.o__Clostridiales.f__Eubacteriaceae.g__Eubacterium.s__Eubacterium_siraeum	rs2717881	A	T	0.165026	0.0370288	0.926897	7	25210734	5791	8.32328e-06	0.0034181	19.8553
p__Firmicutes.c__Clostridia.o__Clostridiales.f__Eubacteriaceae.g__Eubacterium.s__Eubacterium_siraeum	rs2906787	C	T	0.172041	0.0385918	0.93652	7	112137676	5791	8.27398e-06	0.00342005	19.8666
p__Firmicutes.c__Clostridia.o__Clostridiales.f__Eubacteriaceae.g__Eubacterium.s__Eubacterium_siraeum	rs11002091	C	T	0.0879087	0.0195012	0.379164	10	78984504	5791	6.54865e-06	0.00349675	20.3137
p__Firmicutes.c__Clostridia.o__Clostridiales.f__Eubacteriaceae.g__Eubacterium.s__Eubacterium_siraeum	rs9805811	G	A	-0.0971784	0.0208476	0.730185	13	114744475	5791	3.14118e-06	0.00373806	21.7208
p__Firmicutes.c__Clostridia.o__Clostridiales.f__Eubacteriaceae.g__Eubacterium.s__Eubacterium_siraeum	rs117632297	A	G	-0.172677	0.0388452	0.063938	14	80463424	5791	8.77887e-06	0.00340063	19.7534
p__Firmicutes.c__Clostridia.o__Clostridiales.f__Eubacteriaceae.g__Eubacterium.s__Eubacterium_siraeum	rs8050653	G	A	-0.085848	0.0193864	0.434569	16	82300059	5791	9.49914e-06	0.00337479	19.6028
p__Firmicutes.c__Clostridia.o__Clostridiales.f__Eubacteriaceae.g__Eubacterium.s__Eubacterium_siraeum	rs74413687	A	G	0.162183	0.0360487	0.0728206	17	63315851	5791	6.8275e-06	0.00348307	20.234
p__Firmicutes.c__Clostridia.o__Clostridiales.f__Eubacteriaceae.g__Eubacterium.s__Eubacterium_siraeum	rs2660277	G	T	-0.0930074	0.0188939	0.449167	18	11010141	5791	8.53937e-07	0.00416702	24.2238
p__Firmicutes.c__Clostridia.o__Clostridiales.f__Eubacteriaceae.g__Eubacterium.s__Eubacterium_siraeum	rs544964	G	A	-0.0849199	0.0189097	0.573552	19	37409561	5791	7.09541e-06	0.00347045	20.1604
p__Firmicutes.c__Clostridia.o__Clostridiales.f__Eubacteriaceae.g__Eubacterium.s__Eubacterium_siraeum	rs13040204	G	A	0.117823	0.0255187	0.216899	20	57224053	5791	3.89091e-06	0.0036677	21.3105
p__Firmicutes.c__Clostridia.o__Clostridiales.f__Eubacteriaceae.g__Eubacterium.s__Eubacterium_ventriosum	rs12124525	T	C	-0.270616	0.0608933	0.0626426	1	76940156	2620	8.82597e-06	0.00748179	19.735
p__Firmicutes.c__Clostridia.o__Clostridiales.f__Eubacteriaceae.g__Eubacterium.s__Eubacterium_ventriosum	rs3815679	T	C	0.213453	0.0476669	0.0941311	2	170218643	2620	7.53406e-06	0.00759553	20.0373
p__Firmicutes.c__Clostridia.o__Clostridiales.f__Eubacteriaceae.g__Eubacterium.s__Eubacterium_ventriosum	rs1011345	C	T	-0.23966	0.052948	0.0786334	2	173856545	2620	6.00202e-06	0.007759	20.4719
p__Firmicutes.c__Clostridia.o__Clostridiales.f__Eubacteriaceae.g__Eubacterium.s__Eubacterium_ventriosum	rs73040331	C	T	0.264744	0.0550116	0.0757948	3	18454062	2620	1.4904e-06	0.00876237	23.1427
p__Firmicutes.c__Clostridia.o__Clostridiales.f__Eubacteriaceae.g__Eubacterium.s__Eubacterium_ventriosum	rs79951774	T	G	-0.300379	0.0657398	0.0506578	3	189546969	2620	4.89558e-06	0.0079056	20.8618
p__Firmicutes.c__Clostridia.o__Clostridiales.f__Eubacteriaceae.g__Eubacterium.s__Eubacterium_ventriosum	rs10502943	C	A	-0.267815	0.0511794	0.0865447	18	49901001	2620	1.66905e-07	0.0103434	27.3619
p__Firmicutes.c__Clostridia.o__Clostridiales.f__Lachnospiraceae	rs11210592	G	A	0.105431	0.0205474	0.192552	1	42581600	7737	2.87992e-07	0.00339141	26.3218
p__Firmicutes.c__Clostridia.o__Clostridiales.f__Lachnospiraceae	rs11892661	G	T	-0.0885936	0.0195958	0.228781	2	213400434	7737	6.15365e-06	0.00263486	20.4345
p__Firmicutes.c__Clostridia.o__Clostridiales.f__Lachnospiraceae	rs12619063	A	G	-0.0907745	0.0203645	0.219821	2	226467954	7737	8.29213e-06	0.00256151	19.8642
p__Firmicutes.c__Clostridia.o__Clostridiales.f__Lachnospiraceae	rs9882102	A	G	-0.0760817	0.0165105	0.575358	3	42159514	7737	4.0643e-06	0.002737	21.2288
p__Firmicutes.c__Clostridia.o__Clostridiales.f__Lachnospiraceae	rs116656500	C	T	-0.150967	0.0332048	0.0658668	4	7961293	7737	5.4533e-06	0.0026646	20.6658
p__Firmicutes.c__Clostridia.o__Clostridiales.f__Lachnospiraceae	rs2903645	C	T	-0.0747618	0.0167254	0.632013	4	14349049	7737	7.82357e-06	0.00257581	19.9753
p__Firmicutes.c__Clostridia.o__Clostridiales.f__Lachnospiraceae	rs166135	A	G	-0.073012	0.0162784	0.463958	5	3194999	7737	7.28446e-06	0.00259337	20.1118
p__Firmicutes.c__Clostridia.o__Clostridiales.f__Lachnospiraceae	rs61025394	A	G	-0.0907695	0.0204079	0.195299	6	7085817	7737	8.67713e-06	0.00255036	19.7774
p__Firmicutes.c__Clostridia.o__Clostridiales.f__Lachnospiraceae	rs6558174	G	A	-0.0822329	0.0176301	0.69082	8	22492129	7737	3.09604e-06	0.00280407	21.7505
p__Firmicutes.c__Clostridia.o__Clostridiales.f__Lachnospiraceae	rs7078960	G	A	0.0835007	0.0182234	0.631884	10	12589150	7737	4.60418e-06	0.00270628	20.9898
p__Firmicutes.c__Clostridia.o__Clostridiales.f__Lachnospiraceae	rs1892388	T	A	-0.157692	0.035191	0.0585681	10	79618066	7737	7.42819e-06	0.00258856	20.0745
p__Firmicutes.c__Clostridia.o__Clostridiales.f__Lachnospiraceae	rs11625794	G	A	-0.074346	0.0167112	0.43836	14	90811229	7737	8.63202e-06	0.00255164	19.7874
p__Firmicutes.c__Clostridia.o__Clostridiales.f__Lachnospiraceae.g__Blautia	rs7591885	A	G	0.0863719	0.0176153	0.498302	2	46033598	6637	9.42751e-07	0.00360929	24.0344
p__Firmicutes.c__Clostridia.o__Clostridiales.f__Lachnospiraceae.g__Blautia	rs6809294	C	G	0.102041	0.0218971	0.223829	3	52170862	6637	3.16163e-06	0.00326127	21.7093
p__Firmicutes.c__Clostridia.o__Clostridiales.f__Lachnospiraceae.g__Blautia	rs77623116	G	T	-0.104324	0.023517	0.16628	3	108857481	6637	9.15927e-06	0.00295631	19.6733
p__Firmicutes.c__Clostridia.o__Clostridiales.f__Lachnospiraceae.g__Blautia	rs28762974	G	C	-0.0921632	0.0208274	0.255953	3	175089164	6637	9.64027e-06	0.00294166	19.5755
p__Firmicutes.c__Clostridia.o__Clostridiales.f__Lachnospiraceae.g__Blautia	rs6783841	A	C	-0.0824391	0.0179128	0.413128	3	197684166	6637	4.17952e-06	0.00318115	21.1743
p__Firmicutes.c__Clostridia.o__Clostridiales.f__Lachnospiraceae.g__Blautia	rs9459138	T	C	0.0809908	0.0183201	0.667501	6	164976172	6637	9.83072e-06	0.00293606	19.5381
p__Firmicutes.c__Clostridia.o__Clostridiales.f__Lachnospiraceae.g__Blautia	rs6990479	A	G	-0.0783752	0.0175819	0.370348	8	3136731	6637	8.28345e-06	0.00298508	19.8653
p__Firmicutes.c__Clostridia.o__Clostridiales.f__Lachnospiraceae.g__Blautia	rs62475831	G	A	-0.0971939	0.021087	0.231695	8	3422401	6637	4.04231e-06	0.00319073	21.2383
p__Firmicutes.c__Clostridia.o__Clostridiales.f__Lachnospiraceae.g__Blautia	rs62551178	C	T	0.102848	0.0231497	0.175177	9	92103552	6637	8.88251e-06	0.00296509	19.7319
p__Firmicutes.c__Clostridia.o__Clostridiales.f__Lachnospiraceae.g__Blautia	rs74083978	C	G	0.165522	0.036826	0.0582206	14	91621098	6637	6.96658e-06	0.00303467	20.1963
p__Firmicutes.c__Clostridia.o__Clostridiales.f__Lachnospiraceae.g__Blautia	rs2120865	G	A	-0.135913	0.029633	0.098766	15	68760516	6637	4.50622e-06	0.00315956	21.0301
p__Firmicutes.c__Clostridia.o__Clostridiales.f__Lachnospiraceae.g__Blautia	rs4445887	T	C	0.0850847	0.0182563	0.582531	16	84374241	6637	3.1534e-06	0.00326202	21.7143
p__Firmicutes.c__Clostridia.o__Clostridiales.f__Lachnospiraceae.g__Blautia.s__Ruminococcus_obeum	rs73098536	G	A	0.148753	0.0333766	0.0838947	3	62161920	5807	8.319e-06	0.00340889	19.8563
p__Firmicutes.c__Clostridia.o__Clostridiales.f__Lachnospiraceae.g__Blautia.s__Ruminococcus_obeum	rs36122201	C	T	-0.105631	0.0198455	0.339153	3	118911215	5807	1.02252e-07	0.00485506	28.3211
p__Firmicutes.c__Clostridia.o__Clostridiales.f__Lachnospiraceae.g__Blautia.s__Ruminococcus_obeum	rs6570332	T	C	-0.0874929	0.0196528	0.671814	6	139673089	5807	8.50988e-06	0.00340147	19.8129
p__Firmicutes.c__Clostridia.o__Clostridiales.f__Lachnospiraceae.g__Blautia.s__Ruminococcus_obeum	rs7793841	A	G	-0.0933565	0.019343	0.612525	7	108932001	5807	1.39035e-06	0.00399533	23.286
p__Firmicutes.c__Clostridia.o__Clostridiales.f__Lachnospiraceae.g__Blautia.s__Ruminococcus_obeum	rs28802725	C	T	-0.0921239	0.0200213	0.296617	8	57680098	5807	4.1988e-06	0.00363268	21.1646
p__Firmicutes.c__Clostridia.o__Clostridiales.f__Lachnospiraceae.g__Blautia.s__Ruminococcus_obeum	rs17773250	C	T	-0.185004	0.0370825	0.0817904	9	18005232	5807	6.06965e-07	0.00426791	24.8814
p__Firmicutes.c__Clostridia.o__Clostridiales.f__Lachnospiraceae.g__Blautia.s__Ruminococcus_obeum	rs1005544	G	C	0.161728	0.0296976	0.1134	11	32008642	5807	5.15661e-08	0.00508116	29.6468
p__Firmicutes.c__Clostridia.o__Clostridiales.f__Lachnospiraceae.g__Blautia.s__Ruminococcus_obeum	rs12581302	G	T	-0.0966547	0.0217815	0.251799	12	13348246	5807	9.10251e-06	0.00337946	19.6843
p__Firmicutes.c__Clostridia.o__Clostridiales.f__Lachnospiraceae.g__Blautia.s__Ruminococcus_obeum	rs4761660	T	G	-0.179485	0.0377167	0.934154	12	95153387	5807	1.94775e-06	0.00388461	22.6381
p__Firmicutes.c__Clostridia.o__Clostridiales.f__Lachnospiraceae.g__Blautia.s__Ruminococcus_obeum	rs140443231	T	C	0.182799	0.0401808	0.0577511	14	90818939	5807	5.37962e-06	0.00355151	20.69
p__Firmicutes.c__Clostridia.o__Clostridiales.f__Lachnospiraceae.g__Blautia.s__Ruminococcus_obeum	rs11072031	T	C	-0.148901	0.0319625	0.0987861	15	68758506	5807	3.18332e-06	0.00372343	21.6953
p__Firmicutes.c__Clostridia.o__Clostridiales.f__Lachnospiraceae.g__Blautia.s__Ruminococcus_obeum	rs4445887	T	C	0.0933017	0.0195838	0.582047	16	84374241	5807	1.8957e-06	0.0038935	22.6901
p__Firmicutes.c__Clostridia.o__Clostridiales.f__Lachnospiraceae.g__Blautia.s__Ruminococcus_obeum	rs708686	T	C	-0.100234	0.020876	0.279232	19	5840619	5807	1.57556e-06	0.00395425	23.0456
p__Firmicutes.c__Clostridia.o__Clostridiales.f__Lachnospiraceae.g__Blautia.s__Ruminococcus_torques	rs11161562	G	C	-0.113617	0.0243498	0.260616	1	85710312	4390	3.07029e-06	0.00493501	21.7622
p__Firmicutes.c__Clostridia.o__Clostridiales.f__Lachnospiraceae.g__Blautia.s__Ruminococcus_torques	rs13109150	T	C	0.103254	0.0228214	0.671206	4	24054917	4390	6.05527e-06	0.00464138	20.4613
p__Firmicutes.c__Clostridia.o__Clostridiales.f__Lachnospiraceae.g__Blautia.s__Ruminococcus_torques	rs4457100	G	A	0.124402	0.0268351	0.230483	5	173534877	4390	3.55577e-06	0.00487149	21.4808
p__Firmicutes.c__Clostridia.o__Clostridiales.f__Lachnospiraceae.g__Blautia.s__Ruminococcus_torques	rs61213519	T	A	-0.189805	0.0411906	0.0721578	8	84262265	4390	4.06632e-06	0.00481347	21.2237
p__Firmicutes.c__Clostridia.o__Clostridiales.f__Lachnospiraceae.g__Blautia.s__Ruminococcus_torques	rs17696544	G	A	-0.161229	0.0334158	0.142327	8	138933940	4390	1.40057e-06	0.00527496	23.2693
p__Firmicutes.c__Clostridia.o__Clostridiales.f__Lachnospiraceae.g__Blautia.s__Ruminococcus_torques	rs2229594	T	C	0.124754	0.0277787	0.814794	9	104124664	4390	7.08963e-06	0.00457327	20.1597
p__Firmicutes.c__Clostridia.o__Clostridiales.f__Lachnospiraceae.g__Blautia.s__Ruminococcus_torques	rs10832975	G	C	-0.112605	0.0220272	0.414205	11	18743180	4390	3.18635e-07	0.0059177	26.1214
p__Firmicutes.c__Clostridia.o__Clostridiales.f__Lachnospiraceae.g__Blautia.s__Ruminococcus_torques	rs775133	G	C	-0.100685	0.0219054	0.481109	20	16019700	4390	4.29894e-06	0.00478941	21.1171
p__Firmicutes.c__Clostridia.o__Clostridiales.f__Lachnospiraceae.g__Butyrivibrio	rs111544141	T	A	0.423935	0.0874095	0.0502198	1	52053017	1436	1.23472e-06	0.0161165	23.4896
p__Firmicutes.c__Clostridia.o__Clostridiales.f__Lachnospiraceae.g__Butyrivibrio	rs4974008	C	T	-0.171168	0.03874	0.633833	3	42159351	1436	9.94386e-06	0.0134125	19.495
p__Firmicutes.c__Clostridia.o__Clostridiales.f__Lachnospiraceae.g__Butyrivibrio	rs17709673	T	C	-0.192549	0.0414122	0.332319	3	73965973	1436	3.3261e-06	0.0148315	21.5885
p__Firmicutes.c__Clostridia.o__Clostridiales.f__Lachnospiraceae.g__Butyrivibrio	rs9459627	T	C	-0.201594	0.0418683	0.299709	6	166675591	1436	1.47237e-06	0.0158882	23.1514
p__Firmicutes.c__Clostridia.o__Clostridiales.f__Lachnospiraceae.g__Butyrivibrio	rs3807927	T	A	0.299894	0.0643504	0.0917186	7	20380184	1436	3.15699e-06	0.0148991	21.6885
p__Firmicutes.c__Clostridia.o__Clostridiales.f__Lachnospiraceae.g__Butyrivibrio	rs1389373	T	G	0.389432	0.0866371	0.947478	8	16771538	1436	6.95752e-06	0.013875	20.1767
p__Firmicutes.c__Clostridia.o__Clostridiales.f__Lachnospiraceae.g__Butyrivibrio	rs17692191	A	G	-0.226361	0.0499856	0.173258	14	48465864	1436	5.93963e-06	0.01408	20.479
p__Firmicutes.c__Clostridia.o__Clostridiales.f__Lachnospiraceae.g__Butyrivibrio	rs4904659	A	C	-0.195869	0.0399736	0.358047	14	90724923	1436	9.58537e-07	0.0164449	23.9762
p__Firmicutes.c__Clostridia.o__Clostridiales.f__Lachnospiraceae.g__Butyrivibrio	rs1652670	G	A	0.185952	0.0414666	0.719256	18	12431210	1436	7.31232e-06	0.0138106	20.0817
p__Firmicutes.c__Clostridia.o__Clostridiales.f__Lachnospiraceae.g__Butyrivibrio	rs13055049	C	T	0.257556	0.0506641	0.168505	22	19641083	1436	3.7035e-07	0.0176784	25.807
p__Firmicutes.c__Clostridia.o__Clostridiales.f__Lachnospiraceae.g__Butyrivibrio.s__Butyrivibrio_crossotus	rs111544141	T	A	0.433734	0.0876619	0.0500989	1	52053017	1428	7.50532e-07	0.0168545	24.4465
p__Firmicutes.c__Clostridia.o__Clostridiales.f__Lachnospiraceae.g__Butyrivibrio.s__Butyrivibrio_crossotus	rs114804117	T	A	0.4101	0.089318	0.0563533	3	20070515	1428	4.40162e-06	0.0145482	21.052
p__Firmicutes.c__Clostridia.o__Clostridiales.f__Lachnospiraceae.g__Butyrivibrio.s__Butyrivibrio_crossotus	rs17709673	T	C	-0.184618	0.041545	0.330523	3	73965973	1428	8.83834e-06	0.0136401	19.7197
p__Firmicutes.c__Clostridia.o__Clostridiales.f__Lachnospiraceae.g__Butyrivibrio.s__Butyrivibrio_crossotus	rs9459627	T	C	-0.204583	0.041845	0.30004	6	166675591	1428	1.01314e-06	0.0164632	23.8695
p__Firmicutes.c__Clostridia.o__Clostridiales.f__Lachnospiraceae.g__Butyrivibrio.s__Butyrivibrio_crossotus	rs3807927	T	A	0.307966	0.0644421	0.0915143	7	20380184	1428	1.76203e-06	0.0157416	22.8065
p__Firmicutes.c__Clostridia.o__Clostridiales.f__Lachnospiraceae.g__Butyrivibrio.s__Butyrivibrio_crossotus	rs1389373	T	G	0.383456	0.0867808	0.947534	8	16771538	1428	9.93053e-06	0.0134884	19.4974
p__Firmicutes.c__Clostridia.o__Clostridiales.f__Lachnospiraceae.g__Butyrivibrio.s__Butyrivibrio_crossotus	rs56347647	C	T	0.290928	0.0638107	0.109573	12	5294392	1428	5.13415e-06	0.0143476	20.7575
p__Firmicutes.c__Clostridia.o__Clostridiales.f__Lachnospiraceae.g__Butyrivibrio.s__Butyrivibrio_crossotus	rs17692191	A	G	-0.228239	0.0499957	0.173528	14	48465864	1428	4.99095e-06	0.0143844	20.8116
p__Firmicutes.c__Clostridia.o__Clostridiales.f__Lachnospiraceae.g__Butyrivibrio.s__Butyrivibrio_crossotus	rs4900028	T	C	0.182887	0.0377341	0.574911	14	90685594	1428	1.2551e-06	0.0161839	23.4579
p__Firmicutes.c__Clostridia.o__Clostridiales.f__Lachnospiraceae.g__Butyrivibrio.s__Butyrivibrio_crossotus	rs3935	A	C	0.187868	0.0418038	0.72549	18	12448430	1428	6.98836e-06	0.0139459	20.1681
p__Firmicutes.c__Clostridia.o__Clostridiales.f__Lachnospiraceae.g__Butyrivibrio.s__Butyrivibrio_crossotus	rs13055049	C	T	0.258895	0.0506748	0.16852	22	19641083	1428	3.23966e-07	0.0179501	26.0647
p__Firmicutes.c__Clostridia.o__Clostridiales.f__Lachnospiraceae.g__Coprococcus	rs17639938	C	G	-0.104084	0.021161	0.253379	2	208617482	6402	8.7139e-07	0.00376478	24.1857
p__Firmicutes.c__Clostridia.o__Clostridiales.f__Lachnospiraceae.g__Coprococcus	rs10460443	A	G	0.117109	0.024666	0.790512	2	241089267	6402	2.05629e-06	0.00350869	22.5347
p__Firmicutes.c__Clostridia.o__Clostridiales.f__Lachnospiraceae.g__Coprococcus	rs6772892	G	T	-0.0877806	0.0188284	0.401758	3	150737619	6402	3.12933e-06	0.00338364	21.7288
p__Firmicutes.c__Clostridia.o__Clostridiales.f__Lachnospiraceae.g__Coprococcus	rs4861985	T	A	-0.129376	0.0292805	0.104904	4	182487712	6402	9.93793e-06	0.00304029	19.5172
p__Firmicutes.c__Clostridia.o__Clostridiales.f__Lachnospiraceae.g__Coprococcus	rs386190	G	A	0.085617	0.0192843	0.660435	5	31692115	6402	9.00696e-06	0.00306947	19.7051
p__Firmicutes.c__Clostridia.o__Clostridiales.f__Lachnospiraceae.g__Coprococcus	rs10234541	T	C	0.119186	0.0266965	0.137348	7	148273411	6402	8.02561e-06	0.0031037	19.9255
p__Firmicutes.c__Clostridia.o__Clostridiales.f__Lachnospiraceae.g__Coprococcus	rs12577679	C	T	0.0926297	0.0205514	0.249141	11	95853099	6402	6.56832e-06	0.00316319	20.3087
p__Firmicutes.c__Clostridia.o__Clostridiales.f__Lachnospiraceae.g__Coprococcus	rs1844921	C	T	0.0850511	0.0180266	0.463661	12	40587702	6402	2.38063e-06	0.00346506	22.2535
p__Firmicutes.c__Clostridia.o__Clostridiales.f__Lachnospiraceae.g__Coprococcus	rs7964677	G	A	-0.162048	0.0366847	0.937754	12	95152877	6402	9.9938e-06	0.00303863	19.5065
p__Firmicutes.c__Clostridia.o__Clostridiales.f__Lachnospiraceae.g__Coprococcus	rs17276797	T	A	-0.0993935	0.0212968	0.232366	13	103759453	6402	3.05542e-06	0.00339075	21.7746
p__Firmicutes.c__Clostridia.o__Clostridiales.f__Lachnospiraceae.g__Coprococcus	rs117817822	G	A	-0.14128	0.0319375	0.0844267	20	23561732	6402	9.70464e-06	0.00304734	19.5626
p__Firmicutes.c__Clostridia.o__Clostridiales.f__Lachnospiraceae.g__Coprococcus.s__Coprococcus_catus	rs3770472	C	T	0.114616	0.0248391	0.255707	2	217558735	4752	3.94309e-06	0.00446072	21.2834
p__Firmicutes.c__Clostridia.o__Clostridiales.f__Lachnospiraceae.g__Coprococcus.s__Coprococcus_catus	rs417265	G	A	-0.0985103	0.022244	0.686181	3	41099059	4752	9.48378e-06	0.00411028	19.6044
p__Firmicutes.c__Clostridia.o__Clostridiales.f__Lachnospiraceae.g__Coprococcus.s__Coprococcus_catus	rs341677	T	C	0.17942	0.0388421	0.077581	8	2737997	4752	3.8519e-06	0.00447007	21.3282
p__Firmicutes.c__Clostridia.o__Clostridiales.f__Lachnospiraceae.g__Coprococcus.s__Coprococcus_catus	rs10107806	T	G	0.115277	0.0259646	0.196455	8	137354052	4752	9.0059e-06	0.0041309	19.7032
p__Firmicutes.c__Clostridia.o__Clostridiales.f__Lachnospiraceae.g__Coprococcus.s__Coprococcus_catus	rs34169081	C	T	-0.170687	0.0372304	0.0861256	9	28794806	4752	4.54826e-06	0.00440365	21.0098
p__Firmicutes.c__Clostridia.o__Clostridiales.f__Lachnospiraceae.g__Coprococcus.s__Coprococcus_comes	rs17106044	T	C	-0.130217	0.0274453	0.139117	1	81610300	5734	2.0891e-06	0.00391058	22.5035
p__Firmicutes.c__Clostridia.o__Clostridiales.f__Lachnospiraceae.g__Coprococcus.s__Coprococcus_comes	rs11889243	G	A	0.106704	0.0224718	0.263771	2	241236588	5734	2.0508e-06	0.00391673	22.539
p__Firmicutes.c__Clostridia.o__Clostridiales.f__Lachnospiraceae.g__Coprococcus.s__Coprococcus_comes	rs6796475	C	T	-0.110194	0.0242923	0.180737	3	54188188	5734	5.7286e-06	0.00357573	20.5696
p__Firmicutes.c__Clostridia.o__Clostridiales.f__Lachnospiraceae.g__Coprococcus.s__Coprococcus_comes	rs6772892	G	T	-0.103149	0.0199563	0.40063	3	150737619	5734	2.35711e-07	0.00463755	26.7063
p__Firmicutes.c__Clostridia.o__Clostridiales.f__Lachnospiraceae.g__Coprococcus.s__Coprococcus_comes	rs75781806	T	C	0.133614	0.0291959	0.129968	9	10626347	5734	4.72887e-06	0.00363932	20.9368
p__Firmicutes.c__Clostridia.o__Clostridiales.f__Lachnospiraceae.g__Coprococcus.s__Coprococcus_comes	rs10987256	A	G	0.0927893	0.0198888	0.337754	9	129125636	5734	3.0802e-06	0.00378159	21.7583
p__Firmicutes.c__Clostridia.o__Clostridiales.f__Lachnospiraceae.g__Coprococcus.s__Coprococcus_comes	rs12584973	G	C	0.0975005	0.0210789	0.34887	13	88508812	5734	3.7369e-06	0.00371743	21.3878
p__Firmicutes.c__Clostridia.o__Clostridiales.f__Lachnospiraceae.g__Coprococcus.s__Coprococcus_comes	rs12872336	T	C	0.100709	0.0209255	0.313611	13	103063260	5734	1.48876e-06	0.00402324	23.1544
p__Firmicutes.c__Clostridia.o__Clostridiales.f__Lachnospiraceae.g__Coprococcus.s__Coprococcus_comes	rs17138993	T	C	0.152098	0.0313647	0.153671	16	6018669	5734	1.23879e-06	0.0040844	23.5078
p__Firmicutes.c__Clostridia.o__Clostridiales.f__Lachnospiraceae.g__Coprococcus.s__Coprococcus_sp_ART55_1	rs148177109		C	-0.49518	0.10768	0.0507931	1	18911722	1089	4.25252e-06	0.0190493	21.1087
p__Firmicutes.c__Clostridia.o__Clostridiales.f__Lachnospiraceae.g__Coprococcus.s__Coprococcus_sp_ART55_1	rs12329315		C	-0.209102	0.0459396	0.357606	2	208229501	1089	5.32196e-06	0.0186694	20.6797
p__Firmicutes.c__Clostridia.o__Clostridiales.f__Lachnospiraceae.g__Coprococcus.s__Coprococcus_sp_ART55_1	rs3801563		C	-0.406416	0.0860253	0.0698842	7	83226255	1089	2.30821e-06	0.020084	22.2788
p__Firmicutes.c__Clostridia.o__Clostridiales.f__Lachnospiraceae.g__Coprococcus.s__Coprococcus_sp_ART55_1	rs35529952		C	0.281134	0.0597813	0.161249	8	89606888	1089	2.56734e-06	0.0199038	22.0748
p__Firmicutes.c__Clostridia.o__Clostridiales.f__Lachnospiraceae.g__Dorea	rs74448283	T	C	-0.13565	0.0294121	0.0895522	1	61523170	6901	3.98714e-06	0.00307284	21.2649
p__Firmicutes.c__Clostridia.o__Clostridiales.f__Lachnospiraceae.g__Dorea	rs56398621	T	C	0.102895	0.023198	0.152007	1	88236250	6901	9.18607e-06	0.00284273	19.6679
p__Firmicutes.c__Clostridia.o__Clostridiales.f__Lachnospiraceae.g__Dorea	rs404634	C	T	-0.104495	0.0196008	0.748588	1	108511501	6901	9.75907e-08	0.00410153	28.413
p__Firmicutes.c__Clostridia.o__Clostridiales.f__Lachnospiraceae.g__Dorea	rs10927176	T	A	-0.0758303	0.0169462	0.578802	1	244399214	6901	7.64974e-06	0.00289314	20.0177
p__Firmicutes.c__Clostridia.o__Clostridiales.f__Lachnospiraceae.g__Dorea	rs12541342	G	A	0.093164	0.0207363	0.221209	8	4518456	6901	7.02923e-06	0.00291645	20.1794
p__Firmicutes.c__Clostridia.o__Clostridiales.f__Lachnospiraceae.g__Dorea	rs7479452	G	A	-0.0876759	0.0195897	0.246189	11	70654848	6901	7.6192e-06	0.00289424	20.0253
p__Firmicutes.c__Clostridia.o__Clostridiales.f__Lachnospiraceae.g__Dorea	rs9560166	A	G	-0.0796989	0.017251	0.599696	13	112349869	6901	3.83797e-06	0.00308337	21.3379
p__Firmicutes.c__Clostridia.o__Clostridiales.f__Lachnospiraceae.g__Dorea.s__Dorea_formicigenerans	rs73146738	A	G	-0.124987	0.0263625	0.253399	7	129876271	4116	2.12577e-06	0.00543144	22.467
p__Firmicutes.c__Clostridia.o__Clostridiales.f__Lachnospiraceae.g__Dorea.s__Dorea_formicigenerans	rs11631507	T	A	0.120767	0.0248711	0.442626	15	101656803	4116	1.19957e-06	0.00569573	23.5665
p__Firmicutes.c__Clostridia.o__Clostridiales.f__Lachnospiraceae.g__Dorea.s__Dorea_longicatena	rs6729788	G	T	-0.0851147	0.0189199	0.488046	2	177086326	5813	6.83768e-06	0.00346945	20.2312
p__Firmicutes.c__Clostridia.o__Clostridiales.f__Lachnospiraceae.g__Dorea.s__Dorea_longicatena	rs17475926	C	T	0.0844803	0.0188358	0.490128	2	229953391	5813	7.28815e-06	0.0034486	20.1092
p__Firmicutes.c__Clostridia.o__Clostridiales.f__Lachnospiraceae.g__Dorea.s__Dorea_longicatena	rs13106159	T	G	0.192771	0.0410252	0.0591382	4	28031535	5813	2.61646e-06	0.00378385	22.0715
p__Firmicutes.c__Clostridia.o__Clostridiales.f__Lachnospiraceae.g__Dorea.s__Dorea_longicatena	rs12499537	T	G	0.0907734	0.0200295	0.311702	4	145348098	5813	5.84289e-06	0.00352085	20.5319
p__Firmicutes.c__Clostridia.o__Clostridiales.f__Lachnospiraceae.g__Dorea.s__Dorea_longicatena	rs2935621	T	C	-0.092281	0.0202945	0.321208	5	2685812	5813	5.43937e-06	0.00354425	20.6689
p__Firmicutes.c__Clostridia.o__Clostridiales.f__Lachnospiraceae.g__Dorea.s__Dorea_longicatena	rs9292972	G	C	0.149319	0.0315947	0.101138	5	21365427	5813	2.28899e-06	0.00382768	22.3281
p__Firmicutes.c__Clostridia.o__Clostridiales.f__Lachnospiraceae.g__Dorea.s__Dorea_longicatena	rs11759411	T	C	-0.0854129	0.0189855	0.584904	6	14295178	5813	6.8323e-06	0.00346971	20.2327
p__Firmicutes.c__Clostridia.o__Clostridiales.f__Lachnospiraceae.g__Dorea.s__Dorea_longicatena	rs6957565	T	C	-0.0932585	0.0185033	0.489232	7	38834068	5813	4.65306e-07	0.00435094	25.3938
p__Firmicutes.c__Clostridia.o__Clostridiales.f__Lachnospiraceae.g__Dorea.s__Dorea_longicatena	rs11028061	C	T	-0.0907211	0.0198043	0.683668	11	24628879	5813	4.63018e-06	0.00359694	20.9773
p__Firmicutes.c__Clostridia.o__Clostridiales.f__Lachnospiraceae.g__Dorea.s__Dorea_longicatena	rs8032562	T	C	0.0864317	0.0194986	0.371076	15	97032068	5813	9.3053e-06	0.00336879	19.6422
p__Firmicutes.c__Clostridia.o__Clostridiales.f__Lachnospiraceae.g__Dorea.s__Dorea_unclassified	rs1163447	A	C	-0.290113	0.0630046	0.0585783	3	109056751	2279	4.13213e-06	0.00921769	21.184
p__Firmicutes.c__Clostridia.o__Clostridiales.f__Lachnospiraceae.g__Dorea.s__Dorea_unclassified	rs73883469	T	A	0.206224	0.0415054	0.150288	3	179736753	2279	6.74346e-07	0.0107163	24.6654
p__Firmicutes.c__Clostridia.o__Clostridiales.f__Lachnospiraceae.g__Dorea.s__Dorea_unclassified	rs112541720	T	C	0.218002	0.0427334	0.143656	4	110524484	2279	3.37066e-07	0.0112904	26.0019
p__Firmicutes.c__Clostridia.o__Clostridiales.f__Lachnospiraceae.g__Dorea.s__Dorea_unclassified	rs113902057	A	G	0.299015	0.0648057	0.0567913	6	43432565	2279	3.94965e-06	0.00925498	21.2704
p__Firmicutes.c__Clostridia.o__Clostridiales.f__Lachnospiraceae.g__Dorea.s__Dorea_unclassified	rs13203138	C	A	-0.237483	0.0511397	0.129907	6	164182151	2279	3.42036e-06	0.00937379	21.5461
p__Firmicutes.c__Clostridia.o__Clostridiales.f__Lachnospiraceae.g__Dorea.s__Dorea_unclassified	rs3107045	G	A	0.287782	0.0649437	0.938021	8	96792749	2279	9.36881e-06	0.00854245	19.6188
p__Firmicutes.c__Clostridia.o__Clostridiales.f__Lachnospiraceae.g__Dorea.s__Dorea_unclassified	rs11592751	T	C	0.144671	0.0313611	0.331134	10	112227473	2279	3.96742e-06	0.00925127	21.2618
p__Firmicutes.c__Clostridia.o__Clostridiales.f__Lachnospiraceae.g__Dorea.s__Dorea_unclassified	rs4633561	T	C	0.150745	0.0320751	0.675735	13	27038815	2279	2.60483e-06	0.00959878	22.0682
p__Firmicutes.c__Clostridia.o__Clostridiales.f__Lachnospiraceae.g__Dorea.s__Dorea_unclassified	rs10141037	C	G	0.159772	0.034655	0.244527	14	22514273	2279	4.01994e-06	0.00924042	21.2367
p__Firmicutes.c__Clostridia.o__Clostridiales.f__Lachnospiraceae.g__Dorea.s__Dorea_unclassified	rs6564810	A	C	0.141282	0.0313588	0.422613	16	74062244	2279	6.6266e-06	0.00882796	20.2803
p__Firmicutes.c__Clostridia.o__Clostridiales.f__Lachnospiraceae.g__Dorea.s__Dorea_unclassified	rs62221575	A	G	0.36411	0.0669086	0.0502981	21	33157887	2279	5.27158e-08	0.0128277	29.5883
p__Firmicutes.c__Clostridia.o__Clostridiales.f__Lachnospiraceae.g__Lachnospiraceae_noname	rs11208867	A	T	0.0850257	0.0186832	0.258643	1	66920064	7497	5.3414e-06	0.00275493	20.7053
p__Firmicutes.c__Clostridia.o__Clostridiales.f__Lachnospiraceae.g__Lachnospiraceae_noname	rs1814009	A	G	-0.0878675	0.0187736	0.261238	2	100693264	7497	2.86338e-06	0.00291345	21.9001
p__Firmicutes.c__Clostridia.o__Clostridiales.f__Lachnospiraceae.g__Lachnospiraceae_noname	rs2341789	C	T	-0.132618	0.0249506	0.878336	8	29313796	7497	1.06532e-07	0.00375423	28.244
p__Firmicutes.c__Clostridia.o__Clostridiales.f__Lachnospiraceae.g__Lachnospiraceae_noname	rs2119879	C	T	-0.0786974	0.0175895	0.32444	8	135549042	7497	7.67342e-06	0.00266297	20.0122
p__Firmicutes.c__Clostridia.o__Clostridiales.f__Lachnospiraceae.g__Lachnospiraceae_noname	rs6575490	A	G	0.0862678	0.0191187	0.247636	14	95477213	7497	6.41564e-06	0.0027084	20.3546
p__Firmicutes.c__Clostridia.o__Clostridiales.f__Lachnospiraceae.g__Lachnospiraceae_noname	rs77194050	G	A	-0.169598	0.0348422	0.0613003	16	70687185	7497	1.12957e-06	0.00315046	23.6873
p__Firmicutes.c__Clostridia.o__Clostridiales.f__Lachnospiraceae.g__Lachnospiraceae_noname	rs61571947	G	A	-0.101888	0.0227273	0.188409	18	2457913	7497	7.35735e-06	0.00267364	20.0926
p__Firmicutes.c__Clostridia.o__Clostridiales.f__Lachnospiraceae.g__Lachnospiraceae_noname.s__Lachnospiraceae_bacterium_1_1_57FAA	rs76321722	C	G	-0.351432	0.0792027	0.0903508	13	58304173	1293	9.11671e-06	0.0149983	19.6577
p__Firmicutes.c__Clostridia.o__Clostridiales.f__Lachnospiraceae.g__Lachnospiraceae_noname.s__Lachnospiraceae_bacterium_1_1_57FAA	rs74322752	G	T	0.594017	0.132896	0.0619656	16	1509314	1293	7.82944e-06	0.0152166	19.9482
p__Firmicutes.c__Clostridia.o__Clostridiales.f__Lachnospiraceae.g__Lachnospiraceae_noname.s__Lachnospiraceae_bacterium_3_1_46FAA	rs4494791	C	T	-0.123821	0.0275844	0.377533	2	111587016	3096	7.16189e-06	0.00646615	20.1365
p__Firmicutes.c__Clostridia.o__Clostridiales.f__Lachnospiraceae.g__Lachnospiraceae_noname.s__Lachnospiraceae_bacterium_3_1_46FAA	rs61945642	T	C	0.220687	0.049466	0.0774712	12	101946880	3096	8.14276e-06	0.00638789	19.8912
p__Firmicutes.c__Clostridia.o__Clostridiales.f__Lachnospiraceae.g__Lachnospiraceae_noname.s__Lachnospiraceae_bacterium_3_1_46FAA	rs11058405	C	T	0.166736	0.0351824	0.212283	12	126443740	3096	2.14591e-06	0.0072022	22.4453
p__Firmicutes.c__Clostridia.o__Clostridiales.f__Lachnospiraceae.g__Lachnospiraceae_noname.s__Lachnospiraceae_bacterium_3_1_46FAA	rs7984826	G	A	-0.11973	0.026677	0.561903	13	71853050	3096	7.18519e-06	0.00646417	20.1303
p__Firmicutes.c__Clostridia.o__Clostridiales.f__Lachnospiraceae.g__Lachnospiraceae_noname.s__Lachnospiraceae_bacterium_5_1_63FAA	rs12047309	A	G	-0.357667	0.0808214	0.0820939	1	237628841	1090	9.62638e-06	0.01765	19.5482
p__Firmicutes.c__Clostridia.o__Clostridiales.f__Lachnospiraceae.g__Lachnospiraceae_noname.s__Lachnospiraceae_bacterium_5_1_63FAA	rs3935551	G	A	-0.215591	0.0460894	0.529903	8	22980972	1090	2.90171e-06	0.0196788	21.8403
p__Firmicutes.c__Clostridia.o__Clostridiales.f__Lachnospiraceae.g__Lachnospiraceae_noname.s__Lachnospiraceae_bacterium_5_1_63FAA	rs10785016	T	G	-0.196819	0.0443093	0.395661	12	73709018	1090	8.91556e-06	0.0177798	19.6945
p__Firmicutes.c__Clostridia.o__Clostridiales.f__Lachnospiraceae.g__Lachnospiraceae_noname.s__Lachnospiraceae_bacterium_5_1_63FAA	rs17661696	G	A	-0.248778	0.0559368	0.192569	15	94877013	1090	8.68812e-06	0.0178235	19.7438
p__Firmicutes.c__Clostridia.o__Clostridiales.f__Lachnospiraceae.g__Lachnospiraceae_noname.s__Lachnospiraceae_bacterium_5_1_63FAA	rs147524453	G	A	0.312689	0.0690529	0.119469	20	13579570	1090	5.94727e-06	0.0184647	20.4675
p__Firmicutes.c__Clostridia.o__Clostridiales.f__Lachnospiraceae.g__Lachnospiraceae_noname.s__Lachnospiraceae_bacterium_7_1_58FAA	rs116114211	G	A	0.15199	0.0339721	0.0663195	2	80212694	7319	7.67768e-06	0.00272741	20.011
p__Firmicutes.c__Clostridia.o__Clostridiales.f__Lachnospiraceae.g__Lachnospiraceae_noname.s__Lachnospiraceae_bacterium_7_1_58FAA	rs6757314	T	C	-0.12302	0.0230206	0.152019	2	167195035	7319	9.09675e-08	0.00388663	28.5495
p__Firmicutes.c__Clostridia.o__Clostridiales.f__Lachnospiraceae.g__Lachnospiraceae_noname.s__Lachnospiraceae_bacterium_7_1_58FAA	rs4691694	G	A	0.148085	0.032866	0.0698528	4	161589224	7319	6.61492e-06	0.00276613	20.2959
p__Firmicutes.c__Clostridia.o__Clostridiales.f__Lachnospiraceae.g__Lachnospiraceae_noname.s__Lachnospiraceae_bacterium_7_1_58FAA	rs28640142	G	A	-0.0882115	0.0167762	0.505558	6	506781	7319	1.45525e-07	0.00376334	27.6404
p__Firmicutes.c__Clostridia.o__Clostridiales.f__Lachnospiraceae.g__Lachnospiraceae_noname.s__Lachnospiraceae_bacterium_7_1_58FAA	rs66476925	C	G	-0.104325	0.0205402	0.20128	7	21611399	7319	3.79348e-07	0.00351223	25.7896
p__Firmicutes.c__Clostridia.o__Clostridiales.f__Lachnospiraceae.g__Lachnospiraceae_noname.s__Lachnospiraceae_bacterium_7_1_58FAA	rs2527213	A	C	0.140356	0.031139	0.922361	7	158754493	7319	6.56273e-06	0.00276819	20.3111
p__Firmicutes.c__Clostridia.o__Clostridiales.f__Lachnospiraceae.g__Lachnospiraceae_noname.s__Lachnospiraceae_bacterium_7_1_58FAA	rs77141557	A	C	0.117445	0.0243127	0.135494	10	18641481	7319	1.36126e-06	0.0031781	23.3283
p__Firmicutes.c__Clostridia.o__Clostridiales.f__Lachnospiraceae.g__Lachnospiraceae_noname.s__Lachnospiraceae_bacterium_7_1_58FAA	rs10773460	G	A	0.0969704	0.0199372	0.743209	12	128485584	7319	1.15159e-06	0.00322178	23.65
p__Firmicutes.c__Clostridia.o__Clostridiales.f__Lachnospiraceae.g__Lachnospiraceae_noname.s__Lachnospiraceae_bacterium_7_1_58FAA	rs4300413	A	C	-0.0828953	0.0167474	0.584233	18	45547811	7319	7.43068e-07	0.00333629	24.4934
p__Firmicutes.c__Clostridia.o__Clostridiales.f__Lachnospiraceae.g__Lachnospiraceae_noname.s__Lachnospiraceae_bacterium_7_1_58FAA	rs139469000	T	C	0.0853365	0.0185864	0.275477	19	8441137	7319	4.40401e-06	0.00287196	21.0747
p__Firmicutes.c__Clostridia.o__Clostridiales.f__Lachnospiraceae.g__Lachnospiraceae_noname.s__Lachnospiraceae_bacterium_7_1_58FAA	rs12977498	G	A	0.0944185	0.0197285	0.300486	19	41682274	7319	1.70221e-06	0.00311974	22.8986
p__Firmicutes.c__Clostridia.o__Clostridiales.f__Lachnospiraceae.g__Lachnospiraceae_noname.s__Lachnospiraceae_bacterium_8_1_57FAA	rs752704	C	T	-0.148743	0.0324489	0.471083	1	47011372	1902	4.56342e-06	0.0109268	20.9902
p__Firmicutes.c__Clostridia.o__Clostridiales.f__Lachnospiraceae.g__Lachnospiraceae_noname.s__Lachnospiraceae_bacterium_8_1_57FAA	rs4970837	T	G	-0.156474	0.0344	0.651374	1	109822008	1902	5.39854e-06	0.0107612	20.6687
p__Firmicutes.c__Clostridia.o__Clostridiales.f__Lachnospiraceae.g__Lachnospiraceae_noname.s__Lachnospiraceae_bacterium_8_1_57FAA	rs11581135	A	C	-0.161679	0.035444	0.381589	1	203341531	1902	5.07839e-06	0.0108214	20.7856
p__Firmicutes.c__Clostridia.o__Clostridiales.f__Lachnospiraceae.g__Lachnospiraceae_noname.s__Lachnospiraceae_bacterium_8_1_57FAA	rs11127034	C	G	0.152524	0.0337479	0.662287	2	86648492	1902	6.19798e-06	0.0106252	20.4046
p__Firmicutes.c__Clostridia.o__Clostridiales.f__Lachnospiraceae.g__Lachnospiraceae_noname.s__Lachnospiraceae_bacterium_8_1_57FAA	rs140741191	C	T	-0.347812	0.0759706	0.0503402	6	34301848	1902	4.68898e-06	0.0109	20.9383
p__Firmicutes.c__Clostridia.o__Clostridiales.f__Lachnospiraceae.g__Lachnospiraceae_noname.s__Lachnospiraceae_bacterium_8_1_57FAA	rs16899159	A	C	-0.149747	0.0337004	0.365249	6	67887156	1902	8.85168e-06	0.0102743	19.7237
p__Firmicutes.c__Clostridia.o__Clostridiales.f__Lachnospiraceae.g__Lachnospiraceae_noname.s__Lachnospiraceae_bacterium_8_1_57FAA	rs78404253	A	G	0.283489	0.0613913	0.0895404	7	12732484	1902	3.87943e-06	0.0110868	21.3011
p__Firmicutes.c__Clostridia.o__Clostridiales.f__Lachnospiraceae.g__Lachnospiraceae_noname.s__Lachnospiraceae_bacterium_8_1_57FAA	rs4559153	T	C	0.175285	0.0370708	0.266562	7	46213818	1902	2.26332e-06	0.0116181	22.334
p__Firmicutes.c__Clostridia.o__Clostridiales.f__Lachnospiraceae.g__Lachnospiraceae_noname.s__Lachnospiraceae_bacterium_8_1_57FAA	rs3750889	T	C	-0.158479	0.0325016	0.593717	8	132002334	1902	1.08243e-06	0.012346	23.7506
p__Firmicutes.c__Clostridia.o__Clostridiales.f__Lachnospiraceae.g__Lachnospiraceae_noname.s__Lachnospiraceae_bacterium_8_1_57FAA	rs61854800	T	C	0.23618	0.0508065	0.117059	10	70008028	1902	3.3416e-06	0.0112339	21.587
p__Firmicutes.c__Clostridia.o__Clostridiales.f__Lachnospiraceae.g__Lachnospiraceae_noname.s__Lachnospiraceae_bacterium_8_1_57FAA	rs76588436	A	T	0.309762	0.0681741	0.0661079	10	130572914	1902	5.52798e-06	0.0107378	20.6233
p__Firmicutes.c__Clostridia.o__Clostridiales.f__Lachnospiraceae.g__Lachnospiraceae_noname.s__Lachnospiraceae_bacterium_8_1_57FAA	rs61895387	T	A	-0.31575	0.0669609	0.074851	11	102268603	1902	2.41197e-06	0.0115554	22.2119
p__Firmicutes.c__Clostridia.o__Clostridiales.f__Lachnospiraceae.g__Lachnospiraceae_noname.s__Lachnospiraceae_bacterium_8_1_57FAA	rs11223731	A	G	-0.18607	0.0374824	0.243695	11	134100499	1902	6.89853e-07	0.0127908	24.6174
p__Firmicutes.c__Clostridia.o__Clostridiales.f__Lachnospiraceae.g__Lachnospiraceae_noname.s__Lachnospiraceae_bacterium_8_1_57FAA	rs1346173	A	G	0.156595	0.034581	0.658018	12	108635460	1902	5.94437e-06	0.0106663	20.4845
p__Firmicutes.c__Clostridia.o__Clostridiales.f__Lachnospiraceae.g__Lachnospiraceae_noname.s__Lachnospiraceae_bacterium_8_1_57FAA	rs28521978	A	G	0.1631	0.0362663	0.289057	14	33633609	1902	6.883e-06	0.0105219	20.2042
p__Firmicutes.c__Clostridia.o__Clostridiales.f__Lachnospiraceae.g__Lachnospiraceae_noname.s__Lachnospiraceae_bacterium_8_1_57FAA	rs8089654	G	T	0.228586	0.0498372	0.863953	18	12734224	1902	4.50412e-06	0.0109397	21.0153
p__Firmicutes.c__Clostridia.o__Clostridiales.f__Lachnospiraceae.g__Lachnospiraceae_noname.s__Lachnospiraceae_bacterium_8_1_57FAA	rs12986007	T	G	-0.296425	0.0653759	0.0759376	19	49768214	1902	5.78326e-06	0.0106934	20.537
p__Firmicutes.c__Clostridia.o__Clostridiales.f__Lachnospiraceae.g__Roseburia	rs13019272	A	G	0.0744021	0.0161086	0.515787	2	160658863	7710	3.86004e-06	0.00275931	21.3276
p__Firmicutes.c__Clostridia.o__Clostridiales.f__Lachnospiraceae.g__Roseburia	rs73106151	G	A	-0.152218	0.0335422	0.061284	3	71229328	7710	5.67582e-06	0.00266403	20.5892
p__Firmicutes.c__Clostridia.o__Clostridiales.f__Lachnospiraceae.g__Roseburia	rs61217796	G	A	-0.114005	0.0253115	0.119451	4	160643088	7710	6.66624e-06	0.00262431	20.2814
p__Firmicutes.c__Clostridia.o__Clostridiales.f__Lachnospiraceae.g__Roseburia	rs12653554	A	T	0.141552	0.031837	0.0716253	5	118255998	7710	8.74244e-06	0.00255741	19.7631
p__Firmicutes.c__Clostridia.o__Clostridiales.f__Lachnospiraceae.g__Roseburia	rs11748902	G	C	0.166533	0.0370843	0.0515241	5	167709235	7710	7.10052e-06	0.00260874	20.1607
p__Firmicutes.c__Clostridia.o__Clostridiales.f__Lachnospiraceae.g__Roseburia	rs7819696	T	C	0.109169	0.0222639	0.165883	8	56349334	7710	9.41909e-07	0.00310877	24.0371
p__Firmicutes.c__Clostridia.o__Clostridiales.f__Lachnospiraceae.g__Roseburia	rs11789010	C	T	-0.0991024	0.0190993	0.24116	9	80129910	7710	2.11667e-07	0.00347987	26.9165
p__Firmicutes.c__Clostridia.o__Clostridiales.f__Lachnospiraceae.g__Roseburia	rs1258842	T	A	-0.0766574	0.0167781	0.37594	11	134167225	7710	4.90289e-06	0.00270019	20.8694
p__Firmicutes.c__Clostridia.o__Clostridiales.f__Lachnospiraceae.g__Roseburia	rs57070158	C	A	-0.112351	0.0249714	0.120797	13	29048828	7710	6.82194e-06	0.00261861	20.2373
p__Firmicutes.c__Clostridia.o__Clostridiales.f__Lachnospiraceae.g__Roseburia	rs7985034	C	T	-0.0954725	0.0198699	0.239139	13	110370464	7710	1.5485e-06	0.00298546	23.0808
p__Firmicutes.c__Clostridia.o__Clostridiales.f__Lachnospiraceae.g__Roseburia	rs2210174	T	C	-0.0783426	0.0170577	0.628314	14	83600010	7710	4.37352e-06	0.00272843	21.0883
p__Firmicutes.c__Clostridia.o__Clostridiales.f__Lachnospiraceae.g__Roseburia	rs66973779	A	G	0.083771	0.0184652	0.313274	15	89340942	7710	5.71427e-06	0.00266236	20.5763
p__Firmicutes.c__Clostridia.o__Clostridiales.f__Lachnospiraceae.g__Roseburia	rs7404803	C	T	-0.128686	0.0258429	0.889108	16	15530454	7710	6.3729e-07	0.00320578	24.7896
p__Firmicutes.c__Clostridia.o__Clostridiales.f__Lachnospiraceae.g__Roseburia	rs72963797	A	G	-0.11612	0.0257345	0.114503	18	73896030	7710	6.41442e-06	0.00263382	20.3551
p__Firmicutes.c__Clostridia.o__Clostridiales.f__Lachnospiraceae.g__Roseburia.s__Roseburia_hominis	rs7590468	G	A	-0.0891075	0.0184003	0.338112	2	68959471	6801	1.2808e-06	0.00343644	23.445
p__Firmicutes.c__Clostridia.o__Clostridiales.f__Lachnospiraceae.g__Roseburia.s__Roseburia_hominis	rs35004779	T	C	0.0807293	0.0175514	0.421728	3	177893936	6801	4.2331e-06	0.00310111	21.1501
p__Firmicutes.c__Clostridia.o__Clostridiales.f__Lachnospiraceae.g__Roseburia.s__Roseburia_hominis	rs7786467	A	C	-0.0968338	0.0216192	0.215173	7	1338707	6801	7.49729e-06	0.00294118	20.0561
p__Firmicutes.c__Clostridia.o__Clostridiales.f__Lachnospiraceae.g__Roseburia.s__Roseburia_hominis	rs215996	C	G	-0.11075	0.0240367	0.152519	12	2719297	6801	4.07505e-06	0.00311177	21.223
p__Firmicutes.c__Clostridia.o__Clostridiales.f__Lachnospiraceae.g__Roseburia.s__Roseburia_hominis	rs2225380	C	A	-0.0894148	0.0188625	0.688409	14	83605637	6801	2.13351e-06	0.00329318	22.4643
p__Firmicutes.c__Clostridia.o__Clostridiales.f__Lachnospiraceae.g__Roseburia.s__Roseburia_hominis	rs722241	G	T	-0.103384	0.0220121	0.778849	16	13933400	6801	2.64404e-06	0.003233	22.0525
p__Firmicutes.c__Clostridia.o__Clostridiales.f__Lachnospiraceae.g__Roseburia.s__Roseburia_hominis	rs854661	T	C	0.0827355	0.0171553	0.477202	17	34354883	6801	1.41605e-06	0.00340825	23.2519
p__Firmicutes.c__Clostridia.o__Clostridiales.f__Lachnospiraceae.g__Roseburia.s__Roseburia_intestinalis	rs2087796	C	T	0.109263	0.0234779	0.773341	1	40290277	5323	3.25766e-06	0.00405236	21.6503
p__Firmicutes.c__Clostridia.o__Clostridiales.f__Lachnospiraceae.g__Roseburia.s__Roseburia_intestinalis	rs72697383	A	C	0.13667	0.0279205	0.14746	1	117273912	5323	9.83225e-07	0.00448118	23.9517
p__Firmicutes.c__Clostridia.o__Clostridiales.f__Lachnospiraceae.g__Roseburia.s__Roseburia_intestinalis	rs778342	A	G	0.170187	0.036489	0.0821165	2	233798155	5323	3.10024e-06	0.00407007	21.7453
p__Firmicutes.c__Clostridia.o__Clostridiales.f__Lachnospiraceae.g__Roseburia.s__Roseburia_intestinalis	rs4834490	C	T	-0.102556	0.0228527	0.752106	4	116389731	5323	7.20014e-06	0.00376919	20.1317
p__Firmicutes.c__Clostridia.o__Clostridiales.f__Lachnospiraceae.g__Roseburia.s__Roseburia_intestinalis	rs76557325	G	A	-0.166509	0.0373612	0.0796945	5	76299200	5323	8.32204e-06	0.00371756	19.855
p__Firmicutes.c__Clostridia.o__Clostridiales.f__Lachnospiraceae.g__Roseburia.s__Roseburia_intestinalis	rs6871001	C	T	0.0891786	0.0195236	0.435941	5	98674510	5323	4.93023e-06	0.00390433	20.8564
p__Firmicutes.c__Clostridia.o__Clostridiales.f__Lachnospiraceae.g__Roseburia.s__Roseburia_intestinalis	rs7112918	C	T	0.0890031	0.0198129	0.469469	11	1690969	5323	7.04996e-06	0.00377671	20.172
p__Firmicutes.c__Clostridia.o__Clostridiales.f__Lachnospiraceae.g__Roseburia.s__Roseburia_intestinalis	rs8006559	G	A	-0.206063	0.0445341	0.0511182	14	88053855	5323	3.70869e-06	0.00400602	21.4018
p__Firmicutes.c__Clostridia.o__Clostridiales.f__Lachnospiraceae.g__Roseburia.s__Roseburia_intestinalis	rs12592099	C	G	-0.0967904	0.0208836	0.334082	15	31763818	5323	3.57359e-06	0.00401928	21.4729
p__Firmicutes.c__Clostridia.o__Clostridiales.f__Lachnospiraceae.g__Roseburia.s__Roseburia_inulinivorans	rs7630416	A	C	0.0958709	0.0197414	0.618442	3	67305449	6411	1.19568e-06	0.00366522	23.5768
p__Firmicutes.c__Clostridia.o__Clostridiales.f__Lachnospiraceae.g__Roseburia.s__Roseburia_inulinivorans	rs2273934	G	A	-0.167222	0.0367504	0.0652347	10	112653664	6411	5.35928e-06	0.00321912	20.6979
p__Firmicutes.c__Clostridia.o__Clostridiales.f__Lachnospiraceae.g__Roseburia.s__Roseburia_inulinivorans	rs12418335	C	G	-0.0832976	0.0183744	0.383409	11	77517745	6411	5.80535e-06	0.00319539	20.5449
p__Firmicutes.c__Clostridia.o__Clostridiales.f__Lachnospiraceae.g__Roseburia.s__Roseburia_inulinivorans	rs77776469	A	T	-0.193856	0.038383	0.0739975	13	44700784	6411	4.40535e-07	0.00396303	25.5001
p__Firmicutes.c__Clostridia.o__Clostridiales.f__Lachnospiraceae.g__Roseburia.s__Roseburia_unclassified	rs76776955	C	G	-0.207417	0.0451065	0.104915	3	4084517	2951	4.25771e-06	0.00711445	21.1308
p__Firmicutes.c__Clostridia.o__Clostridiales.f__Lachnospiraceae.g__Roseburia.s__Roseburia_unclassified	rs2121787	G	A	0.228807	0.0510771	0.0838426	3	76667574	2951	7.47682e-06	0.0067542	20.0536
p__Firmicutes.c__Clostridia.o__Clostridiales.f__Lachnospiraceae.g__Roseburia.s__Roseburia_unclassified	rs17665612	G	C	0.17422	0.0379599	0.148523	4	31738007	2951	4.4414e-06	0.00708741	21.05
p__Firmicutes.c__Clostridia.o__Clostridiales.f__Lachnospiraceae.g__Roseburia.s__Roseburia_unclassified	rs57978465	A	G	0.223943	0.0505637	0.0799417	4	38659457	2951	9.46988e-06	0.00660317	19.6022
p__Firmicutes.c__Clostridia.o__Clostridiales.f__Lachnospiraceae.g__Roseburia.s__Roseburia_unclassified	rs13127387	A	G	0.129909	0.0283014	0.349386	4	136618495	2951	4.42804e-06	0.00708934	21.0557
p__Firmicutes.c__Clostridia.o__Clostridiales.f__Lachnospiraceae.g__Roseburia.s__Roseburia_unclassified	rs7720468	A	G	-0.165604	0.0374082	0.172441	5	31061463	2951	9.55807e-06	0.00659725	19.5845
p__Firmicutes.c__Clostridia.o__Clostridiales.f__Lachnospiraceae.g__Roseburia.s__Roseburia_unclassified	rs2568643	A	G	0.131633	0.0289862	0.295225	7	13765237	2951	5.59232e-06	0.00693994	20.6089
p__Firmicutes.c__Clostridia.o__Clostridiales.f__Lachnospiraceae.g__Roseburia.s__Roseburia_unclassified	rs894795	T	C	0.118869	0.0265788	0.522454	7	135562501	2951	7.73764e-06	0.00673228	19.9881
p__Firmicutes.c__Clostridia.o__Clostridiales.f__Lachnospiraceae.g__Roseburia.s__Roseburia_unclassified	rs4883997	G	C	0.203883	0.0459584	0.912648	13	75994692	2951	9.1537e-06	0.00662487	19.667
p__Firmicutes.c__Clostridia.o__Clostridiales.f__Lachnospiraceae.g__Roseburia.s__Roseburia_unclassified	rs8013597	G	A	0.152996	0.030965	0.22529	14	42477049	2951	7.7753e-07	0.00820482	24.3962
p__Firmicutes.c__Clostridia.o__Clostridiales.f__Lachnospiraceae.g__Roseburia.s__Roseburia_unclassified	rs856250	G	A	0.177245	0.0399176	0.12838	14	97493057	2951	8.98415e-06	0.00663682	19.7027
p__Firmicutes.c__Clostridia.o__Clostridiales.f__Lachnospiraceae.g__Roseburia.s__Roseburia_unclassified	rs62006238	T	C	0.274038	0.0534904	0.0742713	15	46098409	2951	3.00524e-07	0.00881564	26.2286
p__Firmicutes.c__Clostridia.o__Clostridiales.f__Lachnospiraceae.g__Roseburia.s__Roseburia_unclassified	rs7217715	A	G	-0.138197	0.0309403	0.233719	17	30059363	2951	7.9483e-06	0.00671511	19.9367
p__Firmicutes.c__Clostridia.o__Clostridiales.f__Lachnospiraceae.g__Roseburia.s__Roseburia_unclassified	rs7289868	T	G	0.123249	0.0263401	0.411824	22	45253872	2951	2.88068e-06	0.00736469	21.8796
p__Firmicutes.c__Clostridia.o__Clostridiales.f__Oscillospiraceae	rs56001939	C	T	-0.0795853	0.0170427	0.362334	2	54363878	7719	3.01555e-06	0.0028171	21.801
p__Firmicutes.c__Clostridia.o__Clostridiales.f__Oscillospiraceae	rs13119423	C	A	-0.110371	0.0239806	0.139999	4	27850234	7719	4.17427e-06	0.00273677	21.1776
p__Firmicutes.c__Clostridia.o__Clostridiales.f__Oscillospiraceae	rs55682375	A	G	-0.158559	0.0351998	0.0674229	9	21808352	7719	6.65141e-06	0.00262181	20.2857
p__Firmicutes.c__Clostridia.o__Clostridiales.f__Oscillospiraceae	rs10769221	A	G	0.141694	0.027228	0.884538	11	5806426	7719	1.95073e-07	0.00349613	27.0743
p__Firmicutes.c__Clostridia.o__Clostridiales.f__Oscillospiraceae	rs12446334	G	A	0.0938369	0.0200605	0.275569	16	81302009	7719	2.90116e-06	0.00282666	21.8752
p__Firmicutes.c__Clostridia.o__Clostridiales.f__Oscillospiraceae	rs7255582	T	C	-0.0800168	0.0169181	0.411214	19	35718076	7719	2.24897e-06	0.00288963	22.3639
p__Firmicutes.c__Clostridia.o__Clostridiales.f__Oscillospiraceae	rs34865636	T	A	-0.0828569	0.0176735	0.312404	19	45793832	7719	2.75628e-06	0.00283932	21.9735
p__Firmicutes.c__Clostridia.o__Clostridiales.f__Oscillospiraceae	rs11087270	T	A	0.0873817	0.0185193	0.267415	20	18906606	7719	2.3768e-06	0.00287595	22.2577
p__Firmicutes.c__Clostridia.o__Clostridiales.f__Oscillospiraceae.g__Oscillibacter	rs56001939	C	T	-0.0794866	0.0170431	0.362334	2	54363878	7719	3.10354e-06	0.00280999	21.7458
p__Firmicutes.c__Clostridia.o__Clostridiales.f__Oscillospiraceae.g__Oscillibacter	rs13119423	C	A	-0.11031	0.0239812	0.139999	4	27850234	7719	4.22762e-06	0.00273363	21.1533
p__Firmicutes.c__Clostridia.o__Clostridiales.f__Oscillospiraceae.g__Oscillibacter	rs6821986	T	C	-0.111752	0.0252969	0.118369	4	181658296	7719	9.97923e-06	0.00252185	19.5103
p__Firmicutes.c__Clostridia.o__Clostridiales.f__Oscillospiraceae.g__Oscillibacter	rs55682375	A	G	-0.158274	0.0352007	0.0674229	9	21808352	7719	6.914e-06	0.00261226	20.2116
p__Firmicutes.c__Clostridia.o__Clostridiales.f__Oscillospiraceae.g__Oscillibacter	rs10769221	A	G	0.141917	0.0272287	0.884538	11	5806426	7719	1.8679e-07	0.00350692	27.1582
p__Firmicutes.c__Clostridia.o__Clostridiales.f__Oscillospiraceae.g__Oscillibacter	rs12446334	G	A	0.0936755	0.020061	0.275569	16	81302009	7719	3.01879e-06	0.00281684	21.7989
p__Firmicutes.c__Clostridia.o__Clostridiales.f__Oscillospiraceae.g__Oscillibacter	rs7255582	T	C	-0.0799638	0.0169185	0.411214	19	35718076	7719	2.28524e-06	0.00288567	22.3332
p__Firmicutes.c__Clostridia.o__Clostridiales.f__Oscillospiraceae.g__Oscillibacter	rs34865636	T	A	-0.0829059	0.017674	0.312404	19	45793832	7719	2.72077e-06	0.00284253	21.9983
p__Firmicutes.c__Clostridia.o__Clostridiales.f__Oscillospiraceae.g__Oscillibacter	rs11087270	T	A	0.0873411	0.0185197	0.267415	20	18906606	7719	2.40394e-06	0.00287315	22.2359
p__Firmicutes.c__Clostridia.o__Clostridiales.f__Oscillospiraceae.g__Oscillibacter.s__Oscillibacter_unclassified	rs56001939	C	T	-0.0790706	0.0170397	0.362334	2	54363878	7719	3.47762e-06	0.00278187	21.5276
p__Firmicutes.c__Clostridia.o__Clostridiales.f__Oscillospiraceae.g__Oscillibacter.s__Oscillibacter_unclassified	rs13119423	C	A	-0.110209	0.0239763	0.139999	4	27850234	7719	4.29507e-06	0.00272973	21.123
p__Firmicutes.c__Clostridia.o__Clostridiales.f__Oscillospiraceae.g__Oscillibacter.s__Oscillibacter_unclassified	rs55682375	A	G	-0.15804	0.0351935	0.0674229	9	21808352	7719	7.10226e-06	0.00260564	20.1603
p__Firmicutes.c__Clostridia.o__Clostridiales.f__Oscillospiraceae.g__Oscillibacter.s__Oscillibacter_unclassified	rs10769221	A	G	0.140943	0.0272231	0.884538	11	5806426	7719	2.25073e-07	0.00346056	26.7979
p__Firmicutes.c__Clostridia.o__Clostridiales.f__Oscillospiraceae.g__Oscillibacter.s__Oscillibacter_unclassified	rs12446334	G	A	0.0930476	0.0200569	0.275569	16	81302009	7719	3.49796e-06	0.00278043	21.5164
p__Firmicutes.c__Clostridia.o__Clostridiales.f__Oscillospiraceae.g__Oscillibacter.s__Oscillibacter_unclassified	rs7255582	T	C	-0.0809638	0.0169151	0.411214	19	35718076	7719	1.69726e-06	0.00295928	22.9045
p__Firmicutes.c__Clostridia.o__Clostridiales.f__Oscillospiraceae.g__Oscillibacter.s__Oscillibacter_unclassified	rs34865636	T	A	-0.0825242	0.0176704	0.312404	19	45793832	7719	3.00904e-06	0.00281764	21.8051
p__Firmicutes.c__Clostridia.o__Clostridiales.f__Oscillospiraceae.g__Oscillibacter.s__Oscillibacter_unclassified	rs11087270	T	A	0.0886682	0.0185159	0.267415	20	18906606	7719	1.67824e-06	0.00296207	22.9262
p__Firmicutes.c__Clostridia.o__Clostridiales.f__Ruminococcaceae	rs4446400	T	C	-0.0734502	0.0165219	0.400889	4	118732670	7738	8.76394e-06	0.00254758	19.7584
p__Firmicutes.c__Clostridia.o__Clostridiales.f__Ruminococcaceae	rs154221	T	C	-0.114376	0.0255568	0.111851	5	58598034	7738	7.62818e-06	0.0025817	20.0237
p__Firmicutes.c__Clostridia.o__Clostridiales.f__Ruminococcaceae	rs6887055	G	A	0.0915711	0.0202793	0.20347	5	82885783	7738	6.3166e-06	0.0026281	20.3845
p__Firmicutes.c__Clostridia.o__Clostridiales.f__Ruminococcaceae	rs111854245	C	T	-0.109559	0.0247809	0.143828	5	110389110	7738	9.81894e-06	0.00251965	19.5413
p__Firmicutes.c__Clostridia.o__Clostridiales.f__Ruminococcaceae	rs17206746	T	A	0.0829663	0.0179829	0.288105	8	59544252	7738	3.95723e-06	0.00274322	21.28
p__Firmicutes.c__Clostridia.o__Clostridiales.f__Ruminococcaceae	rs74949229	A	G	-0.141078	0.0283076	0.0938701	10	9526946	7738	6.23616e-07	0.00319958	24.8314
p__Firmicutes.c__Clostridia.o__Clostridiales.f__Ruminococcaceae	rs117996720	A	C	-0.166308	0.0366775	0.0608325	11	32460157	7738	5.77868e-06	0.00264999	20.5548
p__Firmicutes.c__Clostridia.o__Clostridiales.f__Ruminococcaceae.g__Anaerotruncus	rs61824334	C	G	-0.1851	0.0393596	0.487739	1	222911002	1445	2.56623e-06	0.0150747	22.0857
p__Firmicutes.c__Clostridia.o__Clostridiales.f__Ruminococcaceae.g__Anaerotruncus	rs6440148	T	C	-0.209178	0.0470527	0.21943	3	142870821	1445	8.76436e-06	0.0134926	19.7361
p__Firmicutes.c__Clostridia.o__Clostridiales.f__Ruminococcaceae.g__Anaerotruncus	rs1044858	C	G	0.242648	0.0526257	0.183805	5	178954098	1445	4.01059e-06	0.0144993	21.2304
p__Firmicutes.c__Clostridia.o__Clostridiales.f__Ruminococcaceae.g__Anaerotruncus	rs4747349	C	G	-0.183369	0.0414232	0.361615	10	18801234	1445	9.56742e-06	0.0133797	19.5688
p__Firmicutes.c__Clostridia.o__Clostridiales.f__Ruminococcaceae.g__Anaerotruncus	rs62075885	A	G	0.206123	0.0435565	0.27205	17	76526048	1445	2.21981e-06	0.0152616	22.3637
p__Firmicutes.c__Clostridia.o__Clostridiales.f__Ruminococcaceae.g__Anaerotruncus	rs6020721	G	T	-0.183345	0.0405327	0.341522	20	49367076	1445	6.08554e-06	0.0139622	20.4328
p__Firmicutes.c__Clostridia.o__Clostridiales.f__Ruminococcaceae.g__Faecalibacterium	rs840787	G	C	-0.076066	0.0167144	0.372348	2	65775890	7728	5.34137e-06	0.00267281	20.7054
p__Firmicutes.c__Clostridia.o__Clostridiales.f__Ruminococcaceae.g__Faecalibacterium	rs61798216	G	A	-0.127347	0.0264628	0.113551	4	36459051	7728	1.49196e-06	0.00298772	23.1523
p__Firmicutes.c__Clostridia.o__Clostridiales.f__Ruminococcaceae.g__Faecalibacterium	rs12197028	G	A	0.145198	0.032165	0.0859036	6	102128843	7728	6.35681e-06	0.00262992	20.3724
p__Firmicutes.c__Clostridia.o__Clostridiales.f__Ruminococcaceae.g__Faecalibacterium	rs74949229	A	G	-0.137861	0.0283694	0.0939624	10	9526946	7728	1.17685e-06	0.00304642	23.6086
p__Firmicutes.c__Clostridia.o__Clostridiales.f__Ruminococcaceae.g__Faecalibacterium	rs12415307	G	A	-0.0858008	0.0183852	0.289391	10	103076252	7728	3.05879e-06	0.00281032	21.7737
p__Firmicutes.c__Clostridia.o__Clostridiales.f__Ruminococcaceae.g__Faecalibacterium	rs2107539	T	C	-0.0985761	0.021844	0.243401	17	34322610	7728	6.39983e-06	0.00262826	20.3595
p__Firmicutes.c__Clostridia.o__Clostridiales.f__Ruminococcaceae.g__Faecalibacterium	rs3785822	A	G	0.099713	0.0211127	0.178193	17	59556923	7728	2.32516e-06	0.00287804	22.2999
p__Firmicutes.c__Clostridia.o__Clostridiales.f__Ruminococcaceae.g__Faecalibacterium	rs36720	C	T	-0.0785738	0.0176922	0.306358	19	16567351	7728	8.94731e-06	0.00254577	19.7188
p__Firmicutes.c__Clostridia.o__Clostridiales.f__Ruminococcaceae.g__Faecalibacterium.s__Faecalibacterium_prausnitzii	rs840787	G	C	-0.0765503	0.0167178	0.372348	2	65775890	7728	4.67308e-06	0.00270576	20.9614
p__Firmicutes.c__Clostridia.o__Clostridiales.f__Ruminococcaceae.g__Faecalibacterium.s__Faecalibacterium_prausnitzii	rs61798216	G	A	-0.129122	0.0264682	0.113551	4	36459051	7728	1.06958e-06	0.00307008	23.7925
p__Firmicutes.c__Clostridia.o__Clostridiales.f__Ruminococcaceae.g__Faecalibacterium.s__Faecalibacterium_prausnitzii	rs12197028	G	A	0.14457	0.0321715	0.0859036	6	102128843	7728	6.99868e-06	0.00260623	20.1884
p__Firmicutes.c__Clostridia.o__Clostridiales.f__Ruminococcaceae.g__Faecalibacterium.s__Faecalibacterium_prausnitzii	rs10113323	G	A	0.0795663	0.0179591	0.295397	8	59554706	7728	9.40536e-06	0.00253349	19.6235
p__Firmicutes.c__Clostridia.o__Clostridiales.f__Ruminococcaceae.g__Faecalibacterium.s__Faecalibacterium_prausnitzii	rs74949229	A	G	-0.139551	0.0283751	0.0939624	10	9526946	7728	8.7407e-07	0.00312006	24.181
p__Firmicutes.c__Clostridia.o__Clostridiales.f__Ruminococcaceae.g__Faecalibacterium.s__Faecalibacterium_prausnitzii	rs12415307	G	A	-0.086919	0.018389	0.289391	10	103076252	7728	2.28208e-06	0.00288266	22.3358
p__Firmicutes.c__Clostridia.o__Clostridiales.f__Ruminococcaceae.g__Faecalibacterium.s__Faecalibacterium_prausnitzii	rs2107539	T	C	-0.0987778	0.0218485	0.243401	17	34322610	7728	6.15358e-06	0.00263793	20.4345
p__Firmicutes.c__Clostridia.o__Clostridiales.f__Ruminococcaceae.g__Faecalibacterium.s__Faecalibacterium_prausnitzii	rs3785822	A	G	0.0994099	0.021117	0.178193	17	59556923	7728	2.50677e-06	0.00285946	22.1556
p__Firmicutes.c__Clostridia.o__Clostridiales.f__Ruminococcaceae.g__Faecalibacterium.s__Faecalibacterium_prausnitzii	rs36720	C	T	-0.0794064	0.0176958	0.306358	19	16567351	7728	7.2127e-06	0.00259882	20.1308
p__Firmicutes.c__Clostridia.o__Clostridiales.f__Ruminococcaceae.g__Ruminococcaceae_noname	rs114446285	G	A	-0.199986	0.0433431	0.212676	2	127826259	1562	3.94938e-06	0.0134462	21.262
p__Firmicutes.c__Clostridia.o__Clostridiales.f__Ruminococcaceae.g__Ruminococcaceae_noname	rs12621499	G	A	0.175683	0.0391851	0.309762	2	142324536	1562	7.34604e-06	0.0127052	20.0752
p__Firmicutes.c__Clostridia.o__Clostridiales.f__Ruminococcaceae.g__Ruminococcaceae_noname	rs570295	G	A	0.191878	0.0365803	0.604353	6	12732095	1562	1.55958e-07	0.0173097	27.4788
p__Firmicutes.c__Clostridia.o__Clostridiales.f__Ruminococcaceae.g__Ruminococcaceae_noname	rs3916427	C	T	-0.163965	0.035668	0.534825	9	113929557	1562	4.28699e-06	0.0133483	21.105
p__Firmicutes.c__Clostridia.o__Clostridiales.f__Ruminococcaceae.g__Ruminococcaceae_noname	rs9414689	G	C	0.204472	0.045529	0.686804	9	140215415	1562	7.08813e-06	0.0127479	20.1435
p__Firmicutes.c__Clostridia.o__Clostridiales.f__Ruminococcaceae.g__Ruminococcaceae_noname	rs9508731	T	A	-0.327189	0.0687259	0.0991426	13	30981374	1562	1.92844e-06	0.0143027	22.636
p__Firmicutes.c__Clostridia.o__Clostridiales.f__Ruminococcaceae.g__Ruminococcaceae_noname	rs11626630	T	C	0.241475	0.0530611	0.154357	14	75207510	1562	5.34213e-06	0.0130855	20.684
p__Firmicutes.c__Clostridia.o__Clostridiales.f__Ruminococcaceae.g__Ruminococcaceae_noname	rs4416113	A	G	0.326565	0.0694734	0.0723921	18	42991796	1562	2.59438e-06	0.0139482	22.0671
p__Firmicutes.c__Clostridia.o__Clostridiales.f__Ruminococcaceae.g__Ruminococcaceae_noname	rs4805798	A	G	0.16975	0.036898	0.407123	19	28473852	1562	4.21463e-06	0.0133686	21.1376
p__Firmicutes.c__Clostridia.o__Clostridiales.f__Ruminococcaceae.g__Ruminococcaceae_noname	rs4239490	C	T	0.233868	0.0505937	0.833293	19	51132056	1562	3.79196e-06	0.0134948	21.3399
p__Firmicutes.c__Clostridia.o__Clostridiales.f__Ruminococcaceae.g__Ruminococcaceae_noname.s__Ruminococcaceae_bacterium_D16	rs114446285	G	A	-0.200679	0.0433453	0.212676	2	127826259	1562	3.66062e-06	0.0135369	21.4074
p__Firmicutes.c__Clostridia.o__Clostridiales.f__Ruminococcaceae.g__Ruminococcaceae_noname.s__Ruminococcaceae_bacterium_D16	rs12621499	G	A	0.174708	0.0391872	0.309762	2	142324536	1562	8.26134e-06	0.0125651	19.851
p__Firmicutes.c__Clostridia.o__Clostridiales.f__Ruminococcaceae.g__Ruminococcaceae_noname.s__Ruminococcaceae_bacterium_D16	rs570295	G	A	0.191415	0.0365822	0.604353	6	12732095	1562	1.67273e-07	0.017226	27.3435
p__Firmicutes.c__Clostridia.o__Clostridiales.f__Ruminococcaceae.g__Ruminococcaceae_noname.s__Ruminococcaceae_bacterium_D16	rs3916427	C	T	-0.16395	0.0356699	0.534825	9	113929557	1562	4.30048e-06	0.0133445	21.099
p__Firmicutes.c__Clostridia.o__Clostridiales.f__Ruminococcaceae.g__Ruminococcaceae_noname.s__Ruminococcaceae_bacterium_D16	rs9414689	G	C	0.205329	0.0455314	0.686804	9	140215415	1562	6.49423e-06	0.0128523	20.3107
p__Firmicutes.c__Clostridia.o__Clostridiales.f__Ruminococcaceae.g__Ruminococcaceae_noname.s__Ruminococcaceae_bacterium_D16	rs9508731	T	A	-0.326536	0.0687295	0.0991426	13	30981374	1562	2.02386e-06	0.014245	22.5434
p__Firmicutes.c__Clostridia.o__Clostridiales.f__Ruminococcaceae.g__Ruminococcaceae_noname.s__Ruminococcaceae_bacterium_D16	rs11626630	T	C	0.240822	0.0530639	0.154357	14	75207510	1562	5.66958e-06	0.0130145	20.5703
p__Firmicutes.c__Clostridia.o__Clostridiales.f__Ruminococcaceae.g__Ruminococcaceae_noname.s__Ruminococcaceae_bacterium_D16	rs4416113	A	G	0.326474	0.069477	0.0723921	18	42991796	1562	2.61409e-06	0.0139392	22.0525
p__Firmicutes.c__Clostridia.o__Clostridiales.f__Ruminococcaceae.g__Ruminococcaceae_noname.s__Ruminococcaceae_bacterium_D16	rs4805013	T	A	0.168258	0.036767	0.413523	19	28484840	1562	4.73195e-06	0.0132303	20.916
p__Firmicutes.c__Clostridia.o__Clostridiales.f__Ruminococcaceae.g__Ruminococcaceae_noname.s__Ruminococcaceae_bacterium_D16	rs4239490	C	T	0.234442	0.0505963	0.833293	19	51132056	1562	3.59398e-06	0.0135589	21.4426
p__Firmicutes.c__Clostridia.o__Clostridiales.f__Ruminococcaceae.g__Ruminococcus	rs6426007	T	C	-0.0846257	0.0187864	0.697572	1	37537293	6746	6.64903e-06	0.00299893	20.2856
p__Firmicutes.c__Clostridia.o__Clostridiales.f__Ruminococcaceae.g__Ruminococcus	rs3013111	T	C	-0.110098	0.0247826	0.1438	1	85649468	6746	8.8893e-06	0.00291711	19.7305
p__Firmicutes.c__Clostridia.o__Clostridiales.f__Ruminococcaceae.g__Ruminococcus	rs10924209	G	T	0.115394	0.0258376	0.16759	1	245645242	6746	7.96547e-06	0.00294802	19.9402
p__Firmicutes.c__Clostridia.o__Clostridiales.f__Ruminococcaceae.g__Ruminococcus	rs6750178	C	T	0.0821691	0.0178983	0.398652	2	70556337	6746	4.41384e-06	0.00311452	21.0699
p__Firmicutes.c__Clostridia.o__Clostridiales.f__Ruminococcaceae.g__Ruminococcus	rs13420244	A	T	0.105911	0.0225412	0.178593	2	72335640	6746	2.61999e-06	0.00326186	22.0699
p__Firmicutes.c__Clostridia.o__Clostridiales.f__Ruminococcaceae.g__Ruminococcus	rs76382119	A	G	0.103713	0.0228542	0.212828	3	52106828	6746	5.67819e-06	0.00304344	20.5876
p__Firmicutes.c__Clostridia.o__Clostridiales.f__Ruminococcaceae.g__Ruminococcus	rs74683729	C	T	-0.125204	0.027942	0.11057	7	144894559	6746	7.43394e-06	0.00296748	20.0722
p__Firmicutes.c__Clostridia.o__Clostridiales.f__Ruminococcaceae.g__Ruminococcus	rs62048493	A	G	0.162007	0.0354736	0.0676924	16	80343094	6746	4.94797e-06	0.00308228	20.8511
p__Firmicutes.c__Clostridia.o__Clostridiales.f__Ruminococcaceae.g__Ruminococcus	rs6039702	G	A	0.116128	0.0247658	0.152188	20	10082476	6746	2.74465e-06	0.00324872	21.9808
p__Firmicutes.c__Clostridia.o__Clostridiales.f__Ruminococcaceae.g__Ruminococcus.s__Ruminococcus_bromii	rs12041621	A	G	-0.128203	0.026118	0.198693	1	48554579	5087	9.17242e-07	0.00471415	24.085
p__Firmicutes.c__Clostridia.o__Clostridiales.f__Ruminococcaceae.g__Ruminococcus.s__Ruminococcus_bromii	rs12131104	T	C	0.132729	0.0298653	0.161802	1	149889339	5087	8.81916e-06	0.00386773	19.7438
p__Firmicutes.c__Clostridia.o__Clostridiales.f__Ruminococcaceae.g__Ruminococcus.s__Ruminococcus_bromii	rs10864073	C	T	-0.136479	0.0306823	0.115526	1	214011756	5087	8.66194e-06	0.00387443	19.7781
p__Firmicutes.c__Clostridia.o__Clostridiales.f__Ruminococcaceae.g__Ruminococcus.s__Ruminococcus_bromii	rs34762184	A	G	-0.128822	0.0285418	0.141534	3	50541769	5087	6.37791e-06	0.00398861	20.3633
p__Firmicutes.c__Clostridia.o__Clostridiales.f__Ruminococcaceae.g__Ruminococcus.s__Ruminococcus_bromii	rs9865704	A	G	-0.145045	0.0300178	0.127359	3	149080011	5087	1.35194e-06	0.00456874	23.3387
p__Firmicutes.c__Clostridia.o__Clostridiales.f__Ruminococcaceae.g__Ruminococcus.s__Ruminococcus_bromii	rs4884323	G	T	-0.0923593	0.0200047	0.398074	13	59810492	5087	3.89539e-06	0.00417274	21.3073
p__Firmicutes.c__Clostridia.o__Clostridiales.f__Ruminococcaceae.g__Ruminococcus.s__Ruminococcus_bromii	rs1884673	T	C	-0.149704	0.0301141	0.122825	20	38517535	5087	6.65295e-07	0.00483461	24.7034
p__Firmicutes.c__Clostridia.o__Clostridiales.f__Ruminococcaceae.g__Ruminococcus.s__Ruminococcus_callidus	rs1321631	G	A	-0.232995	0.0480959	0.0931154	1	34348912	2829	1.27004e-06	0.00822729	23.4515
p__Firmicutes.c__Clostridia.o__Clostridiales.f__Ruminococcaceae.g__Ruminococcus.s__Ruminococcus_callidus	rs4268390	G	A	0.260285	0.0570981	0.0683627	1	81927648	2829	5.15052e-06	0.00729196	20.7658
p__Firmicutes.c__Clostridia.o__Clostridiales.f__Ruminococcaceae.g__Ruminococcus.s__Ruminococcus_callidus	rs79207650	A	G	-0.266917	0.0588837	0.0641043	1	154374162	2829	5.81657e-06	0.00721084	20.5331
p__Firmicutes.c__Clostridia.o__Clostridiales.f__Ruminococcaceae.g__Ruminococcus.s__Ruminococcus_callidus	rs35200886	A	G	-0.168061	0.0363491	0.173258	1	222927951	2829	3.77292e-06	0.00749967	21.3618
p__Firmicutes.c__Clostridia.o__Clostridiales.f__Ruminococcaceae.g__Ruminococcus.s__Ruminococcus_callidus	rs12098699	G	A	-0.158097	0.0331076	0.210189	10	64396790	2829	1.79492e-06	0.00799597	22.7868
p__Firmicutes.c__Clostridia.o__Clostridiales.f__Ruminococcaceae.g__Ruminococcus.s__Ruminococcus_lactaris	rs7610129	C	G	-0.269771	0.0531635	0.0707357	3	195466973	4123	3.88807e-07	0.00620647	25.7366
p__Firmicutes.c__Clostridia.o__Clostridiales.f__Ruminococcaceae.g__Ruminococcus.s__Ruminococcus_lactaris	rs4245954	T	C	0.143728	0.0301532	0.168029	4	8868227	4123	1.87366e-06	0.00548045	22.7094
p__Firmicutes.c__Clostridia.o__Clostridiales.f__Ruminococcaceae.g__Ruminococcus.s__Ruminococcus_lactaris	rs72698095	G	C	-0.147336	0.0328679	0.162094	4	183252248	4123	7.37161e-06	0.00485007	20.0846
p__Firmicutes.c__Clostridia.o__Clostridiales.f__Ruminococcaceae.g__Ruminococcus.s__Ruminococcus_lactaris	rs7851638	G	A	0.203009	0.0421875	0.917481	9	13793758	4123	1.49385e-06	0.00558491	23.1447
p__Firmicutes.c__Clostridia.o__Clostridiales.f__Ruminococcaceae.g__Ruminococcus.s__Ruminococcus_lactaris	rs1878735	A	C	-0.138437	0.0296275	0.169658	9	109873993	4123	2.97433e-06	0.00526753	21.8225
p__Firmicutes.c__Clostridia.o__Clostridiales.f__Ruminococcaceae.g__Ruminococcus.s__Ruminococcus_lactaris	rs600038	C	T	-0.123423	0.0273532	0.209058	9	136151806	4123	6.41555e-06	0.0049139	20.3502
p__Firmicutes.c__Clostridia.o__Clostridiales.f__Ruminococcaceae.g__Ruminococcus.s__Ruminococcus_lactaris	rs10858895	T	A	0.118385	0.0255307	0.507927	12	89914880	4123	3.5353e-06	0.00518799	21.4912
p__Firmicutes.c__Clostridia.o__Clostridiales.f__Ruminococcaceae.g__Ruminococcus.s__Ruminococcus_lactaris	rs7148318	A	G	-0.107625	0.0242863	0.702401	14	51325748	4123	9.35819e-06	0.00474049	19.6286
p__Firmicutes.c__Clostridia.o__Clostridiales.f__Ruminococcaceae.g__Subdoligranulum	rs11578868	G	A	-0.14908	0.031022	0.0850534	1	239437125	7738	1.54287e-06	0.00297559	23.0878
p__Firmicutes.c__Clostridia.o__Clostridiales.f__Ruminococcaceae.g__Subdoligranulum	rs12622085	G	A	0.0824475	0.0184789	0.302884	2	170162682	7738	8.13057e-06	0.00256602	19.9018
p__Firmicutes.c__Clostridia.o__Clostridiales.f__Ruminococcaceae.g__Subdoligranulum	rs1850270	T	C	-0.0965044	0.0213059	0.206659	3	1661391	7738	5.91319e-06	0.00264433	20.5108
p__Firmicutes.c__Clostridia.o__Clostridiales.f__Ruminococcaceae.g__Subdoligranulum	rs123043	A	C	-0.0768737	0.0173449	0.648591	4	16823900	7738	9.33335e-06	0.00253211	19.6382
p__Firmicutes.c__Clostridia.o__Clostridiales.f__Ruminococcaceae.g__Subdoligranulum	rs6830068	T	G	0.08881	0.0199277	0.217332	4	73711914	7738	8.32671e-06	0.00256016	19.8562
p__Firmicutes.c__Clostridia.o__Clostridiales.f__Ruminococcaceae.g__Subdoligranulum	rs11726764	A	C	0.149033	0.0330142	0.0662113	4	107710360	7738	6.35522e-06	0.0026266	20.3729
p__Firmicutes.c__Clostridia.o__Clostridiales.f__Ruminococcaceae.g__Subdoligranulum	rs4721723	G	C	0.142582	0.0306241	0.0819166	7	18760347	7738	3.22594e-06	0.00279358	21.6717
p__Firmicutes.c__Clostridia.o__Clostridiales.f__Ruminococcaceae.g__Subdoligranulum	rs7000832	A	C	0.0829852	0.0173216	0.456351	8	81956395	7738	1.66066e-06	0.00295742	22.9464
p__Firmicutes.c__Clostridia.o__Clostridiales.f__Ruminococcaceae.g__Subdoligranulum	rs7104786	T	C	0.0939107	0.0186646	0.432431	11	2306168	7738	4.86684e-07	0.00326096	25.3093
p__Firmicutes.c__Clostridia.o__Clostridiales.f__Ruminococcaceae.g__Subdoligranulum	rs10836532	T	G	-0.0802979	0.017437	0.351034	11	4745154	7738	4.12404e-06	0.00273305	21.2008
p__Firmicutes.c__Clostridia.o__Clostridiales.f__Ruminococcaceae.g__Subdoligranulum	rs2105601	C	T	0.159891	0.0350485	0.0803458	11	87666565	7738	5.06699e-06	0.00268234	20.8064
p__Firmicutes.c__Clostridia.o__Clostridiales.f__Ruminococcaceae.g__Subdoligranulum	rs73044678	A	G	-0.16891	0.0370442	0.0554366	12	10874415	7738	5.1234e-06	0.00267962	20.7852
p__Firmicutes.c__Clostridia.o__Clostridiales.f__Ruminococcaceae.g__Subdoligranulum	rs2317916	C	T	0.0807651	0.0172394	0.630847	13	112770727	7738	2.80064e-06	0.00282843	21.9428
p__Firmicutes.c__Clostridia.o__Clostridiales.f__Ruminococcaceae.g__Subdoligranulum	rs225280	T	C	-0.0966503	0.020892	0.816592	17	33976296	7738	3.72443e-06	0.00275816	21.3962
p__Firmicutes.c__Clostridia.o__Clostridiales.f__Ruminococcaceae.g__Subdoligranulum	rs4816989	G	A	-0.0798621	0.017152	0.665608	21	26181265	7738	3.22196e-06	0.00279388	21.674
p__Firmicutes.c__Clostridia.o__Clostridiales.f__Ruminococcaceae.g__Subdoligranulum.s__Subdoligranulum_unclassified	rs12622085	G	A	0.0817846	0.0184818	0.302884	2	170162682	7738	9.63797e-06	0.00252422	19.5768
p__Firmicutes.c__Clostridia.o__Clostridiales.f__Ruminococcaceae.g__Subdoligranulum.s__Subdoligranulum_unclassified	rs1850270	T	C	-0.0957917	0.0213093	0.206659	3	1661391	7738	6.94716e-06	0.00260469	20.2025
p__Firmicutes.c__Clostridia.o__Clostridiales.f__Ruminococcaceae.g__Subdoligranulum.s__Subdoligranulum_unclassified	rs123043	A	C	-0.0768331	0.0173477	0.648591	4	16823900	7738	9.46632e-06	0.00252864	19.6111
p__Firmicutes.c__Clostridia.o__Clostridiales.f__Ruminococcaceae.g__Subdoligranulum.s__Subdoligranulum_unclassified	rs6830068	T	G	0.0894719	0.0199309	0.217332	4	73711914	7738	7.15224e-06	0.00259754	20.1469
p__Firmicutes.c__Clostridia.o__Clostridiales.f__Ruminococcaceae.g__Subdoligranulum.s__Subdoligranulum_unclassified	rs11726764	A	C	0.148769	0.0330195	0.0662113	4	107710360	7738	6.62192e-06	0.00261648	20.2942
p__Firmicutes.c__Clostridia.o__Clostridiales.f__Ruminococcaceae.g__Subdoligranulum.s__Subdoligranulum_unclassified	rs4721723	G	C	0.143047	0.030629	0.0819166	7	18760347	7738	3.00764e-06	0.00281085	21.806
p__Firmicutes.c__Clostridia.o__Clostridiales.f__Ruminococcaceae.g__Subdoligranulum.s__Subdoligranulum_unclassified	rs7000832	A	C	0.0840306	0.0173243	0.456351	8	81956395	7738	1.2319e-06	0.0030312	23.5206
p__Firmicutes.c__Clostridia.o__Clostridiales.f__Ruminococcaceae.g__Subdoligranulum.s__Subdoligranulum_unclassified	rs7104786	T	C	0.0940162	0.0186676	0.432431	11	2306168	7738	4.74525e-07	0.00326723	25.3581
p__Firmicutes.c__Clostridia.o__Clostridiales.f__Ruminococcaceae.g__Subdoligranulum.s__Subdoligranulum_unclassified	rs10836532	T	G	-0.0808891	0.0174398	0.351034	11	4745154	7738	3.51464e-06	0.00277245	21.5073
p__Firmicutes.c__Clostridia.o__Clostridiales.f__Ruminococcaceae.g__Subdoligranulum.s__Subdoligranulum_unclassified	rs2105601	C	T	0.158954	0.0350541	0.0803458	11	87666565	7738	5.77284e-06	0.00265024	20.5568
p__Firmicutes.c__Clostridia.o__Clostridiales.f__Ruminococcaceae.g__Subdoligranulum.s__Subdoligranulum_unclassified	rs73044678	A	G	-0.170185	0.0370502	0.0554366	12	10874415	7738	4.36176e-06	0.00271925	21.0935
p__Firmicutes.c__Clostridia.o__Clostridiales.f__Ruminococcaceae.g__Subdoligranulum.s__Subdoligranulum_unclassified	rs2317917	G	T	0.08051	0.0172368	0.631045	13	112770689	7738	2.99986e-06	0.00281149	21.811
p__Firmicutes.c__Clostridia.o__Clostridiales.f__Ruminococcaceae.g__Subdoligranulum.s__Subdoligranulum_unclassified	rs225280	T	C	-0.0972736	0.0208953	0.816592	17	33976296	7738	3.23532e-06	0.00279286	21.6661
p__Firmicutes.c__Clostridia.o__Clostridiales.f__Ruminococcaceae.g__Subdoligranulum.s__Subdoligranulum_unclassified	rs4816989	G	A	-0.0789203	0.0171547	0.665608	21	26181265	7738	4.21487e-06	0.00272769	21.1591
p__Firmicutes.c__Erysipelotrichia	rs78685125	T	C	-0.174426	0.0392434	0.0669123	3	37667096	5389	8.8001e-06	0.00365253	19.7483
p__Firmicutes.c__Erysipelotrichia	rs4975752	G	T	-0.101686	0.0230142	0.230866	5	1880588	5389	9.94264e-06	0.00360956	19.5152
p__Firmicutes.c__Erysipelotrichia	rs733330	G	A	0.100522	0.0213377	0.33704	8	94158704	5389	2.46501e-06	0.00410141	22.1853
p__Firmicutes.c__Erysipelotrichia	rs75298326	T	A	-0.183637	0.041519	0.0592882	12	24268068	5389	9.73569e-06	0.00361697	19.5553
p__Firmicutes.c__Erysipelotrichia	rs11652559	C	T	0.115982	0.025306	0.807699	17	36002599	5389	4.57969e-06	0.00388271	20.9977
p__Firmicutes.c__Erysipelotrichia	rs62131327	C	T	0.1464	0.0330701	0.104702	19	775626	5389	9.55696e-06	0.00362349	19.5907
p__Firmicutes.c__Erysipelotrichia	rs73037929	T	G	-0.21042	0.0439455	0.0539829	19	28461212	5389	1.68284e-06	0.00423636	22.9183
p__Firmicutes.c__Erysipelotrichia	rs73114746	T	C	0.153268	0.0332861	0.099634	20	43873729	5389	4.13366e-06	0.00391886	21.194
p__Firmicutes.c__Erysipelotrichia.o__Erysipelotrichales	rs78685125	T	C	-0.174418	0.0392434	0.0669123	3	37667096	5389	8.80877e-06	0.00365219	19.7464
p__Firmicutes.c__Erysipelotrichia.o__Erysipelotrichales	rs4975752	G	T	-0.101685	0.0230142	0.230866	5	1880588	5389	9.94528e-06	0.00360947	19.5147
p__Firmicutes.c__Erysipelotrichia.o__Erysipelotrichales	rs733330	G	A	0.10053	0.0213377	0.33704	8	94158704	5389	2.46079e-06	0.00410202	22.1886
p__Firmicutes.c__Erysipelotrichia.o__Erysipelotrichales	rs75298326	T	A	-0.18366	0.041519	0.0592882	12	24268068	5389	9.7113e-06	0.00361785	19.5601
p__Firmicutes.c__Erysipelotrichia.o__Erysipelotrichales	rs11652559	C	T	0.115997	0.025306	0.807699	17	36002599	5389	4.56669e-06	0.00388371	21.0031
p__Firmicutes.c__Erysipelotrichia.o__Erysipelotrichales	rs62131327	C	T	0.146411	0.0330701	0.104702	19	775626	5389	9.54197e-06	0.00362404	19.5937
p__Firmicutes.c__Erysipelotrichia.o__Erysipelotrichales	rs73037929	T	G	-0.210453	0.0439456	0.0539829	19	28461212	5389	1.67669e-06	0.00423765	22.9254
p__Firmicutes.c__Erysipelotrichia.o__Erysipelotrichales	rs73114746	T	C	0.153275	0.0332862	0.099634	20	43873729	5389	4.12933e-06	0.00391923	21.196
p__Firmicutes.c__Erysipelotrichia.o__Erysipelotrichales.f__Erysipelotrichaceae	rs78685125	T	C	-0.174589	0.0392434	0.0669123	3	37667096	5389	8.63185e-06	0.00365933	19.7852
p__Firmicutes.c__Erysipelotrichia.o__Erysipelotrichales.f__Erysipelotrichaceae	rs4975752	G	T	-0.101691	0.0230142	0.230866	5	1880588	5389	9.93357e-06	0.00360989	19.5169
p__Firmicutes.c__Erysipelotrichia.o__Erysipelotrichales.f__Erysipelotrichaceae	rs733330	G	A	0.100498	0.0213377	0.33704	8	94158704	5389	2.47878e-06	0.00409945	22.1746
p__Firmicutes.c__Erysipelotrichia.o__Erysipelotrichales.f__Erysipelotrichaceae	rs75298326	T	A	-0.183606	0.041519	0.0592882	12	24268068	5389	9.76911e-06	0.00361576	19.5488
p__Firmicutes.c__Erysipelotrichia.o__Erysipelotrichales.f__Erysipelotrichaceae	rs11652559	C	T	0.115925	0.025306	0.807699	17	36002599	5389	4.62916e-06	0.00387892	20.9771
p__Firmicutes.c__Erysipelotrichia.o__Erysipelotrichales.f__Erysipelotrichaceae	rs62131327	C	T	0.146435	0.0330701	0.104702	19	775626	5389	9.50963e-06	0.00362524	19.6002
p__Firmicutes.c__Erysipelotrichia.o__Erysipelotrichales.f__Erysipelotrichaceae	rs73037929	T	G	-0.210504	0.0439456	0.0539829	19	28461212	5389	1.66692e-06	0.00423972	22.9366
p__Firmicutes.c__Erysipelotrichia.o__Erysipelotrichales.f__Erysipelotrichaceae	rs73114746	T	C	0.15327	0.0332861	0.099634	20	43873729	5389	4.1324e-06	0.00391897	21.1946
p__Firmicutes.c__Erysipelotrichia.o__Erysipelotrichales.f__Erysipelotrichaceae.g__Erysipelotrichaceae_noname	rs10915295	G	T	0.134028	0.0294005	0.275814	1	5001488	2886	5.14696e-06	0.00714942	20.7674
p__Firmicutes.c__Erysipelotrichia.o__Erysipelotrichales.f__Erysipelotrichaceae.g__Erysipelotrichaceae_noname	rs71510947	G	A	-0.177112	0.0387512	0.139246	1	13921657	2886	4.86584e-06	0.00718616	20.8749
p__Firmicutes.c__Erysipelotrichia.o__Erysipelotrichales.f__Erysipelotrichaceae.g__Erysipelotrichaceae_noname	rs7671513	C	T	-0.127518	0.0263971	0.501559	4	127662474	2886	1.3602e-06	0.00802112	23.32
p__Firmicutes.c__Erysipelotrichia.o__Erysipelotrichales.f__Erysipelotrichaceae.g__Erysipelotrichaceae_noname	rs2926850	C	A	-0.137501	0.027646	0.35364	5	153157228	2886	6.5714e-07	0.0084985	24.7198
p__Firmicutes.c__Erysipelotrichia.o__Erysipelotrichales.f__Erysipelotrichaceae.g__Erysipelotrichaceae_noname	rs13238712	G	T	0.242955	0.0539809	0.0659397	7	49971101	2886	6.77144e-06	0.00697005	20.2427
p__Firmicutes.c__Erysipelotrichia.o__Erysipelotrichales.f__Erysipelotrichaceae.g__Erysipelotrichaceae_noname	rs6557756	A	C	0.126101	0.0284315	0.673768	8	24523301	2886	9.19661e-06	0.00677001	19.6578
p__Firmicutes.c__Erysipelotrichia.o__Erysipelotrichales.f__Erysipelotrichaceae.g__Erysipelotrichaceae_noname	rs112684584	A	T	0.169223	0.0375402	0.150902	8	75850745	2886	6.55047e-06	0.00699173	20.3061
p__Firmicutes.c__Erysipelotrichia.o__Erysipelotrichales.f__Erysipelotrichaceae.g__Erysipelotrichaceae_noname	rs9316496	A	G	0.159552	0.035188	0.174774	13	51041880	2886	5.78003e-06	0.00707355	20.5454
p__Firmicutes.c__Erysipelotrichia.o__Erysipelotrichales.f__Erysipelotrichaceae.g__Erysipelotrichaceae_noname	rs61956724	T	C	-0.309637	0.0604889	0.0506604	13	66636200	2886	3.07322e-07	0.0089977	26.185
p__Firmicutes.c__Erysipelotrichia.o__Erysipelotrichales.f__Erysipelotrichaceae.g__Erysipelotrichaceae_noname	rs444953	C	T	0.140718	0.0288332	0.703915	17	32236051	2886	1.05857e-06	0.00818558	23.802
p__Firmicutes.c__Erysipelotrichia.o__Erysipelotrichales.f__Erysipelotrichaceae.g__Erysipelotrichaceae_noname	rs4338887	A	G	-0.139221	0.0289889	0.304016	18	4742876	2886	1.56657e-06	0.00792849	23.0485
p__Firmicutes.c__Erysipelotrichia.o__Erysipelotrichales.f__Erysipelotrichaceae.g__Erysipelotrichaceae_noname	rs139790375	T	C	-0.190115	0.0423962	0.116364	19	10126107	2886	7.31717e-06	0.00691938	20.0945
p__Firmicutes.c__Erysipelotrichia.o__Erysipelotrichales.f__Erysipelotrichaceae.g__Erysipelotrichaceae_noname.s__Eubacterium_biforme	rs2293361	C	T	0.322296	0.0669307	0.0589158	2	54114864	2061	1.46921e-06	0.0111256	23.1654
p__Firmicutes.c__Erysipelotrichia.o__Erysipelotrichales.f__Erysipelotrichaceae.g__Erysipelotrichaceae_noname.s__Eubacterium_biforme	rs1978600	C	T	-0.32675	0.0734597	0.938397	3	141149287	2061	8.66686e-06	0.00950834	19.7656
p__Firmicutes.c__Erysipelotrichia.o__Erysipelotrichales.f__Erysipelotrichaceae.g__Erysipelotrichaceae_noname.s__Eubacterium_biforme	rs72891473	A	T	0.301887	0.0679083	0.0596427	6	66586528	2061	8.76797e-06	0.00949779	19.7435
p__Firmicutes.c__Erysipelotrichia.o__Erysipelotrichales.f__Erysipelotrichaceae.g__Erysipelotrichaceae_noname.s__Eubacterium_biforme	rs720784	T	A	0.160764	0.0359436	0.317641	10	114721671	2061	7.72539e-06	0.00961298	19.9852
p__Firmicutes.c__Erysipelotrichia.o__Erysipelotrichales.f__Erysipelotrichaceae.g__Erysipelotrichaceae_noname.s__Eubacterium_biforme	rs11044047	C	A	-0.33248	0.0715079	0.0529887	12	18510881	2061	3.32649e-06	0.0103804	21.5974
p__Firmicutes.c__Erysipelotrichia.o__Erysipelotrichales.f__Erysipelotrichaceae.g__Erysipelotrichaceae_noname.s__Eubacterium_biforme	rs9972236	T	C	0.204346	0.0435143	0.155573	14	94571340	2061	2.65225e-06	0.0105869	22.0316
p__Firmicutes.c__Erysipelotrichia.o__Erysipelotrichales.f__Erysipelotrichaceae.g__Erysipelotrichaceae_noname.s__Eubacterium_biforme	rs56702013	A	G	0.143437	0.0310823	0.49903	17	111695	2061	3.93532e-06	0.0102272	21.2754
p__Firmicutes.c__Erysipelotrichia.o__Erysipelotrichales.f__Erysipelotrichaceae.g__Erysipelotrichaceae_noname.s__Eubacterium_biforme	rs79529135	G	T	0.186537	0.0418162	0.216519	17	20700719	2061	8.16193e-06	0.00956296	19.8802
p__Firmicutes.c__Erysipelotrichia.o__Erysipelotrichales.f__Erysipelotrichaceae.g__Holdemania	rs10027188		C	-0.137245	0.0279684	0.295017	4	140175923	3551	9.24073e-07	0.00673556	24.0666
p__Firmicutes.c__Erysipelotrichia.o__Erysipelotrichales.f__Erysipelotrichaceae.g__Holdemania	rs140472622		C	0.151607	0.0337106	0.163731	8	74659261	3551	6.8816e-06	0.00566357	20.2145
p__Firmicutes.c__Erysipelotrichia.o__Erysipelotrichales.f__Erysipelotrichaceae.g__Holdemania.s__Holdemania_filiformis	rs72661091	A	G	0.288519	0.0588297	0.0672399	4	73899661	2268	9.37568e-07	0.0104938	24.031
p__Firmicutes.c__Erysipelotrichia.o__Erysipelotrichales.f__Erysipelotrichaceae.g__Holdemania.s__Holdemania_filiformis	rs77053869	G	A	-0.273887	0.0617996	0.0675044	4	110562960	2268	9.34274e-06	0.00858583	19.624
p__Firmicutes.c__Erysipelotrichia.o__Erysipelotrichales.f__Erysipelotrichaceae.g__Holdemania.s__Holdemania_filiformis	rs113638576	T	C	-0.215824	0.0477445	0.126007	5	176756088	2268	6.17208e-06	0.00892929	20.4161
p__Firmicutes.c__Erysipelotrichia.o__Erysipelotrichales.f__Erysipelotrichaceae.g__Holdemania.s__Holdemania_unclassified	rs28368536	C	G	-0.221532	0.0478625	0.097132	1	82519686	2440	3.68306e-06	0.00870355	21.4055
p__Firmicutes.c__Erysipelotrichia.o__Erysipelotrichales.f__Erysipelotrichaceae.g__Holdemania.s__Holdemania_unclassified	rs4868427	T	A	0.156136	0.0322777	0.721699	5	173992056	2440	1.31643e-06	0.00949869	23.3799
p__Firmicutes.c__Erysipelotrichia.o__Erysipelotrichales.f__Erysipelotrichaceae.g__Holdemania.s__Holdemania_unclassified	rs117158611	G	C	0.29794	0.0666812	0.0507184	6	69985869	2440	7.89057e-06	0.00811565	19.9478
p__Firmicutes.c__Erysipelotrichia.o__Erysipelotrichales.f__Erysipelotrichaceae.g__Holdemania.s__Holdemania_unclassified	rs746810	C	T	0.14337	0.0321356	0.718648	6	96490089	2440	8.14205e-06	0.00809146	19.8879
p__Firmicutes.c__Erysipelotrichia.o__Erysipelotrichales.f__Erysipelotrichaceae.g__Holdemania.s__Holdemania_unclassified	rs10247831	G	A	0.133172	0.0300588	0.615183	7	11693688	2440	9.40626e-06	0.00798021	19.6123
p__Firmicutes.c__Erysipelotrichia.o__Erysipelotrichales.f__Erysipelotrichaceae.g__Holdemania.s__Holdemania_unclassified	rs67887362	C	A	0.204196	0.046059	0.117421	7	43236240	2440	9.27744e-06	0.00799084	19.6386
p__Firmicutes.c__Erysipelotrichia.o__Erysipelotrichales.f__Erysipelotrichaceae.g__Holdemania.s__Holdemania_unclassified	rs4922067	C	G	0.165669	0.0355918	0.211977	8	19464314	2440	3.2447e-06	0.00880141	21.6484
p__Firmicutes.c__Erysipelotrichia.o__Erysipelotrichales.f__Erysipelotrichaceae.g__Holdemania.s__Holdemania_unclassified	rs78014650	C	T	0.169601	0.0379537	0.170916	8	74447312	2440	7.87254e-06	0.00811741	19.9522
p__Firmicutes.c__Erysipelotrichia.o__Erysipelotrichales.f__Erysipelotrichaceae.g__Holdemania.s__Holdemania_unclassified	rs10123164	T	C	0.137606	0.0300273	0.647324	9	36824996	2440	4.59021e-06	0.00853356	20.9839
p__Firmicutes.c__Erysipelotrichia.o__Erysipelotrichales.f__Erysipelotrichaceae.g__Holdemania.s__Holdemania_unclassified	rs7169918	G	C	0.142093	0.0310251	0.491794	15	91839056	2440	4.65102e-06	0.0085234	20.9587
p__Firmicutes.c__Erysipelotrichia.o__Erysipelotrichales.f__Erysipelotrichaceae.g__Holdemania.s__Holdemania_unclassified	rs310007	C	T	0.216045	0.0485407	0.100313	16	81473711	2440	8.55496e-06	0.00805333	19.7934
p__Firmicutes.c__Negativicutes	rs12472147	G	A	-0.12833	0.0264956	0.855652	2	124572776	6494	1.27615e-06	0.00359938	23.4516
p__Firmicutes.c__Negativicutes	rs176564	G	A	-0.153345	0.0337663	0.910342	7	105812525	6494	5.58933e-06	0.00316579	20.6176
p__Firmicutes.c__Negativicutes	rs10736970	C	T	-0.0913671	0.0204744	0.741775	10	3387104	6494	8.10063e-06	0.00305714	19.9078
p__Firmicutes.c__Negativicutes	rs78791321	A	G	0.153283	0.0328393	0.0809067	11	69317280	6494	3.04624e-06	0.00334376	21.7805
p__Firmicutes.c__Negativicutes	rs77764206	C	T	0.197357	0.0423653	0.0504393	12	91611380	6494	3.18588e-06	0.0033306	21.6945
p__Firmicutes.c__Negativicutes	rs2282037	T	C	-0.102233	0.0186334	0.521969	14	103588515	6494	4.09789e-08	0.00461405	30.0933
p__Firmicutes.c__Negativicutes	rs12979658	G	A	-0.0935377	0.0203693	0.263676	19	7892087	6494	4.3882e-06	0.00323669	21.0808
p__Firmicutes.c__Negativicutes.o__Selenomonadales	rs12472147	G	A	-0.128329	0.0264956	0.855652	2	124572776	6494	1.27632e-06	0.00359935	23.4514
p__Firmicutes.c__Negativicutes.o__Selenomonadales	rs176564	G	A	-0.15334	0.0337662	0.910342	7	105812525	6494	5.59263e-06	0.00316562	20.6164
p__Firmicutes.c__Negativicutes.o__Selenomonadales	rs10736970	C	T	-0.0913735	0.0204744	0.741775	10	3387104	6494	8.08875e-06	0.00305757	19.9106
p__Firmicutes.c__Negativicutes.o__Selenomonadales	rs78791321	A	G	0.153277	0.0328393	0.0809067	11	69317280	6494	3.04897e-06	0.00334349	21.7788
p__Firmicutes.c__Negativicutes.o__Selenomonadales	rs77764206	C	T	0.197354	0.0423653	0.0504393	12	91611380	6494	3.18707e-06	0.0033305	21.6938
p__Firmicutes.c__Negativicutes.o__Selenomonadales	rs2282037	T	C	-0.102229	0.0186333	0.521969	14	103588515	6494	4.10393e-08	0.00461362	30.0904
p__Firmicutes.c__Negativicutes.o__Selenomonadales	rs12979658	G	A	-0.0935379	0.0203693	0.263676	19	7892087	6494	4.38789e-06	0.00323671	21.081
p__Firmicutes.c__Negativicutes.o__Selenomonadales.f__Acidaminococcaceae	rs76411331	T	C	-0.19787	0.0443618	0.106517	3	21259066	2734	8.18222e-06	0.00722424	19.8803
p__Firmicutes.c__Negativicutes.o__Selenomonadales.f__Acidaminococcaceae	rs7797421	T	C	0.16619	0.0354633	0.185171	7	19286182	2734	2.7825e-06	0.00796854	21.9449
p__Firmicutes.c__Negativicutes.o__Selenomonadales.f__Acidaminococcaceae	rs7787688	T	C	-0.130716	0.0274759	0.4232	7	22807884	2734	1.96029e-06	0.00821059	22.617
p__Firmicutes.c__Negativicutes.o__Selenomonadales.f__Acidaminococcaceae	rs55751855	G	A	0.134359	0.0290493	0.299801	11	113955970	2734	3.74216e-06	0.0077639	21.3769
p__Firmicutes.c__Negativicutes.o__Selenomonadales.f__Acidaminococcaceae	rs2303658	A	G	-0.127219	0.0283984	0.332114	12	20278430	2734	7.47132e-06	0.00728689	20.0539
p__Firmicutes.c__Negativicutes.o__Selenomonadales.f__Acidaminococcaceae	rs11850002	C	A	-0.130019	0.028663	0.290347	14	42509970	2734	5.72937e-06	0.00746995	20.5615
p__Firmicutes.c__Negativicutes.o__Selenomonadales.f__Acidaminococcaceae	rs67391746	C	T	-0.162536	0.0362279	0.157817	16	61675825	2734	7.24029e-06	0.00730855	20.114
p__Firmicutes.c__Negativicutes.o__Selenomonadales.f__Acidaminococcaceae.g__Phascolarctobacterium	rs67541505	G	A	0.176456	0.0398671	0.170197	2	45885915	2201	9.5947e-06	0.00882219	19.5727
p__Firmicutes.c__Negativicutes.o__Selenomonadales.f__Acidaminococcaceae.g__Phascolarctobacterium	rs74338790	G	A	0.254628	0.0552278	0.0844046	4	112421997	2201	4.01691e-06	0.00956539	21.2374
p__Firmicutes.c__Negativicutes.o__Selenomonadales.f__Acidaminococcaceae.g__Phascolarctobacterium	rs116643293	G	A	-0.327499	0.0687734	0.0529189	4	189181981	2201	1.91686e-06	0.0101978	22.656
p__Firmicutes.c__Negativicutes.o__Selenomonadales.f__Acidaminococcaceae.g__Phascolarctobacterium	rs2395296	G	A	0.142807	0.0321679	0.714675	6	32911814	2201	9.02059e-06	0.00887481	19.6905
p__Firmicutes.c__Negativicutes.o__Selenomonadales.f__Acidaminococcaceae.g__Phascolarctobacterium	rs3798491	A	T	-0.144514	0.0312984	0.561236	6	100890654	2201	3.88769e-06	0.00959333	21.3001
p__Firmicutes.c__Negativicutes.o__Selenomonadales.f__Acidaminococcaceae.g__Phascolarctobacterium	rs9389726	C	T	-0.148739	0.0335585	0.306409	6	140158828	2201	9.32626e-06	0.00884639	19.6268
p__Firmicutes.c__Negativicutes.o__Selenomonadales.f__Acidaminococcaceae.g__Phascolarctobacterium	rs79825773	T	G	0.309465	0.0691906	0.063652	7	45140515	2201	7.72589e-06	0.00900697	19.9864
p__Firmicutes.c__Negativicutes.o__Selenomonadales.f__Acidaminococcaceae.g__Phascolarctobacterium	rs12592302	T	A	0.223318	0.046788	0.122239	15	58912586	2201	1.81523e-06	0.0102444	22.7606
p__Firmicutes.c__Negativicutes.o__Selenomonadales.f__Acidaminococcaceae.g__Phascolarctobacterium	rs1355585	C	T	-0.142	0.030264	0.563593	15	70586617	2201	2.70474e-06	0.00990339	21.9954
p__Firmicutes.c__Negativicutes.o__Selenomonadales.f__Acidaminococcaceae.g__Phascolarctobacterium	rs173961	A	G	-0.204293	0.0415022	0.154021	16	52416513	2201	8.54671e-07	0.010889	24.2085
p__Firmicutes.c__Negativicutes.o__Selenomonadales.f__Acidaminococcaceae.g__Phascolarctobacterium.s__Phascolarctobacterium_succinatutens	rs67541505	G	A	0.177406	0.0398749	0.170197	2	45885915	2201	8.62462e-06	0.0089131	19.7762
p__Firmicutes.c__Negativicutes.o__Selenomonadales.f__Acidaminococcaceae.g__Phascolarctobacterium.s__Phascolarctobacterium_succinatutens	rs74338790	G	A	0.252493	0.0552387	0.0844046	4	112421997	2201	4.85528e-06	0.00940349	20.8746
p__Firmicutes.c__Negativicutes.o__Selenomonadales.f__Acidaminococcaceae.g__Phascolarctobacterium.s__Phascolarctobacterium_succinatutens	rs116643293	G	A	-0.329891	0.068787	0.0529189	4	189181981	2201	1.61999e-06	0.0103417	22.9791
p__Firmicutes.c__Negativicutes.o__Selenomonadales.f__Acidaminococcaceae.g__Phascolarctobacterium.s__Phascolarctobacterium_succinatutens	rs2395296	G	A	0.143303	0.0321743	0.714675	6	32911814	2201	8.42957e-06	0.00893261	19.8199
p__Firmicutes.c__Negativicutes.o__Selenomonadales.f__Acidaminococcaceae.g__Phascolarctobacterium.s__Phascolarctobacterium_succinatutens	rs3798491	A	T	-0.145465	0.0313046	0.561236	6	100890654	2201	3.3719e-06	0.00971495	21.5728
p__Firmicutes.c__Negativicutes.o__Selenomonadales.f__Acidaminococcaceae.g__Phascolarctobacterium.s__Phascolarctobacterium_succinatutens	rs9389726	C	T	-0.149627	0.0335651	0.306409	6	140158828	2201	8.27947e-06	0.00894793	19.8542
p__Firmicutes.c__Negativicutes.o__Selenomonadales.f__Acidaminococcaceae.g__Phascolarctobacterium.s__Phascolarctobacterium_succinatutens	rs79825773	T	G	0.307706	0.0692042	0.063652	7	45140515	2201	8.73406e-06	0.00890234	19.7521
p__Firmicutes.c__Negativicutes.o__Selenomonadales.f__Acidaminococcaceae.g__Phascolarctobacterium.s__Phascolarctobacterium_succinatutens	rs12592302	T	A	0.225138	0.0467972	0.122239	15	58912586	2201	1.50228e-06	0.0104063	23.124
p__Firmicutes.c__Negativicutes.o__Selenomonadales.f__Acidaminococcaceae.g__Phascolarctobacterium.s__Phascolarctobacterium_succinatutens	rs1355585	C	T	-0.141485	0.0302699	0.563593	15	70586617	2201	2.9525e-06	0.00982847	21.8273
p__Firmicutes.c__Negativicutes.o__Selenomonadales.f__Acidaminococcaceae.g__Phascolarctobacterium.s__Phascolarctobacterium_succinatutens	rs173961	A	G	-0.204526	0.0415104	0.154021	16	52416513	2201	8.34575e-07	0.0109094	24.2543
p__Firmicutes.c__Negativicutes.o__Selenomonadales.f__Veillonellaceae	rs11804833	T	C	-0.126683	0.0278625	0.151584	1	168663055	5309	5.44864e-06	0.0038788	20.6649
p__Firmicutes.c__Negativicutes.o__Selenomonadales.f__Veillonellaceae	rs6701211	A	G	-0.17341	0.0385777	0.0730063	1	214682808	5309	6.95393e-06	0.00379153	20.1983
p__Firmicutes.c__Negativicutes.o__Selenomonadales.f__Veillonellaceae	rs62165977	T	C	0.117901	0.0259445	0.168383	2	76632661	5309	5.50986e-06	0.0038748	20.6436
p__Firmicutes.c__Negativicutes.o__Selenomonadales.f__Veillonellaceae	rs258816	A	C	0.100039	0.0211144	0.399475	5	142590414	5309	2.15871e-06	0.00421055	22.4399
p__Firmicutes.c__Negativicutes.o__Selenomonadales.f__Veillonellaceae	rs7746214	A	G	0.102716	0.0224918	0.743589	6	121220067	5309	4.95238e-06	0.00391298	20.8478
p__Firmicutes.c__Negativicutes.o__Selenomonadales.f__Veillonellaceae	rs35025485	A	G	0.19416	0.03752	0.0732338	6	148770331	5309	2.28108e-07	0.00501875	26.7689
p__Firmicutes.c__Negativicutes.o__Selenomonadales.f__Veillonellaceae	rs2347496	G	T	-0.0930453	0.0197255	0.39951	8	32288932	5309	2.39338e-06	0.00417354	22.2418
p__Firmicutes.c__Negativicutes.o__Selenomonadales.f__Veillonellaceae	rs1882135	G	T	-0.090728	0.020247	0.354587	12	116769600	5309	7.42745e-06	0.00376798	20.0723
p__Firmicutes.c__Negativicutes.o__Selenomonadales.f__Veillonellaceae	rs62024270	A	G	0.100571	0.020125	0.371821	16	11669568	5309	5.81246e-07	0.00468196	24.9641
p__Firmicutes.c__Negativicutes.o__Selenomonadales.f__Veillonellaceae	rs28393833	T	C	-0.111547	0.0249138	0.202463	18	3206552	5309	7.55904e-06	0.0037617	20.0387
p__Firmicutes.c__Negativicutes.o__Selenomonadales.f__Veillonellaceae	rs6105994	A	G	0.0931033	0.0205603	0.373708	20	18929774	5309	5.94564e-06	0.00384757	20.4979
p__Firmicutes.c__Negativicutes.o__Selenomonadales.f__Veillonellaceae	rs2313533	C	G	0.0906515	0.0197671	0.516659	20	61507289	5309	4.51873e-06	0.00394579	21.0232
p__Firmicutes.c__Negativicutes.o__Selenomonadales.f__Veillonellaceae.g__Dialister	rs4832418	A	G	-0.136148	0.0306632	0.232563	2	18348124	3361	8.99052e-06	0.00583153	19.703
p__Firmicutes.c__Negativicutes.o__Selenomonadales.f__Veillonellaceae.g__Dialister	rs35335925	C	G	-0.132772	0.0294942	0.262547	4	20821100	3361	6.74291e-06	0.00599327	20.2528
p__Firmicutes.c__Negativicutes.o__Selenomonadales.f__Veillonellaceae.g__Dialister	rs7761067	C	T	0.132943	0.0300149	0.726742	6	89177710	3361	9.45624e-06	0.00580315	19.6066
p__Firmicutes.c__Negativicutes.o__Selenomonadales.f__Veillonellaceae.g__Dialister	rs73519430	C	T	-0.208614	0.045703	0.0834573	8	14112568	3361	5.00559e-06	0.0061609	20.8227
p__Firmicutes.c__Negativicutes.o__Selenomonadales.f__Veillonellaceae.g__Dialister	rs2499076	A	G	-0.187924	0.0405854	0.111418	10	19592884	3361	3.65072e-06	0.00633862	21.4273
p__Firmicutes.c__Negativicutes.o__Selenomonadales.f__Veillonellaceae.g__Dialister	rs2967172	A	G	-0.143636	0.0274092	0.679113	16	57795394	3361	1.60223e-07	0.00810452	27.4455
p__Firmicutes.c__Negativicutes.o__Selenomonadales.f__Veillonellaceae.g__Dialister.s__Dialister_invisus	rs4832418	A	G	-0.151171	0.0318897	0.230343	2	18348124	3060	2.13247e-06	0.0072902	22.4571
p__Firmicutes.c__Negativicutes.o__Selenomonadales.f__Veillonellaceae.g__Dialister.s__Dialister_invisus	rs72748807	C	T	0.196247	0.0444046	0.0996495	5	51826323	3060	9.8919e-06	0.00634258	19.5194
p__Firmicutes.c__Negativicutes.o__Selenomonadales.f__Veillonellaceae.g__Dialister.s__Dialister_invisus	rs55976608	T	C	-0.257391	0.0554762	0.0592176	8	14120793	3060	3.48963e-06	0.00698568	21.5125
p__Firmicutes.c__Negativicutes.o__Selenomonadales.f__Veillonellaceae.g__Dialister.s__Dialister_invisus	rs512089	C	A	0.137435	0.0302868	0.255292	9	23874047	3060	5.68521e-06	0.00668422	20.5779
p__Firmicutes.c__Negativicutes.o__Selenomonadales.f__Veillonellaceae.g__Dialister.s__Dialister_invisus	rs2499076	A	G	-0.188268	0.0419687	0.112541	10	19592884	3060	7.26022e-06	0.00653332	20.1103
p__Firmicutes.c__Negativicutes.o__Selenomonadales.f__Veillonellaceae.g__Dialister.s__Dialister_invisus	rs2967172	A	G	-0.139093	0.028346	0.674837	16	57795394	3060	9.24897e-07	0.00780734	24.0627
p__Firmicutes.c__Negativicutes.o__Selenomonadales.f__Veillonellaceae.g__Veillonella	rs72743290	T	C	0.234635	0.0496037	0.0996657	1	205234393	2534	2.24302e-06	0.00875254	22.3571
p__Firmicutes.c__Negativicutes.o__Selenomonadales.f__Veillonellaceae.g__Veillonella	rs3000780	A	G	0.157741	0.0323493	0.264242	1	227597496	2534	1.08169e-06	0.00929595	23.7582
p__Firmicutes.c__Negativicutes.o__Selenomonadales.f__Veillonellaceae.g__Veillonella	rs4462945	T	C	0.232309	0.0513481	0.086454	3	10271265	2534	6.06229e-06	0.0080128	20.4523
p__Firmicutes.c__Negativicutes.o__Selenomonadales.f__Veillonellaceae.g__Veillonella	rs9847942	A	G	-0.214949	0.0461112	0.101421	3	32349650	2534	3.13846e-06	0.00850246	21.7128
p__Firmicutes.c__Negativicutes.o__Selenomonadales.f__Veillonellaceae.g__Veillonella	rs2535959	C	A	0.143092	0.0298528	0.410513	7	152617231	2534	1.64107e-06	0.00898529	22.957
p__Firmicutes.c__Negativicutes.o__Selenomonadales.f__Veillonellaceae.g__Veillonella	rs7159466	T	A	0.26032	0.0562116	0.0719354	14	62519026	2534	3.6377e-06	0.00839261	21.4299
p__Firmicutes.c__Negativicutes.o__Selenomonadales.f__Veillonellaceae.g__Veillonella	rs12978412	T	C	0.131438	0.029497	0.642572	19	47945391	2534	8.35076e-06	0.00777484	19.8402
p__Firmicutes.c__Negativicutes.o__Selenomonadales.f__Veillonellaceae.g__Veillonella.s__Veillonella_unclassified	rs11102545	G	A	0.145432	0.0316205	0.349388	1	113349408	2499	4.23909e-06	0.00839377	21.1366
p__Firmicutes.c__Negativicutes.o__Selenomonadales.f__Veillonellaceae.g__Veillonella.s__Veillonella_unclassified	rs72743290	T	C	0.241471	0.0518674	0.0997011	1	205234393	2499	3.23114e-06	0.00859856	21.6568
p__Firmicutes.c__Negativicutes.o__Selenomonadales.f__Veillonellaceae.g__Veillonella.s__Veillonella_unclassified	rs3000812	G	A	0.154688	0.0337761	0.263653	1	227588556	2499	4.65429e-06	0.00832331	20.9577
p__Firmicutes.c__Negativicutes.o__Selenomonadales.f__Veillonellaceae.g__Veillonella.s__Veillonella_unclassified	rs6548355	G	A	0.135331	0.0304946	0.615946	3	164260603	2499	9.08617e-06	0.00781934	19.6788
p__Firmicutes.c__Negativicutes.o__Selenomonadales.f__Veillonellaceae.g__Veillonella.s__Veillonella_unclassified	rs6601127	T	G	-0.136437	0.0295882	0.529803	5	179977388	2499	4.00321e-06	0.00843694	21.2463
p__Firmicutes.c__Negativicutes.o__Selenomonadales.f__Veillonellaceae.g__Veillonella.s__Veillonella_unclassified	rs325705	A	G	-0.140013	0.0314163	0.509487	11	6264866	2499	8.32352e-06	0.00788534	19.8462
p__Firmicutes.c__Negativicutes.o__Selenomonadales.f__Veillonellaceae.g__Veillonella.s__Veillonella_unclassified	rs8017450	T	G	0.262172	0.058491	0.0721426	14	62520084	2499	7.38549e-06	0.00797538	20.0746
p__Firmicutes.c__Negativicutes.o__Selenomonadales.f__Veillonellaceae.g__Veillonella.s__Veillonella_unclassified	rs9797071	A	T	0.135881	0.029619	0.492462	16	75251973	2499	4.48274e-06	0.00835163	21.0296
p__Firmicutes.c__Negativicutes.o__Selenomonadales.f__Veillonellaceae.g__Veillonella.s__Veillonella_unclassified	rs62111248	A	G	0.231829	0.0502065	0.0999765	19	29525312	2499	3.88396e-06	0.00845975	21.3042
p__Firmicutes.c__Negativicutes.o__Selenomonadales.f__Veillonellaceae.g__Veillonella.s__Veillonella_unclassified	rs12978412	T	C	0.140571	0.0307592	0.642047	19	47945391	2499	4.87644e-06	0.00828816	20.8685
p__Firmicutes.c__Negativicutes.o__Selenomonadales.f__Veillonellaceae.g__Veillonella.s__Veillonella_unclassified	rs7274039	T	C	-0.265598	0.0562249	0.099162	20	50714876	2499	2.31414e-06	0.00885047	22.297
p__Proteobacteria	rs857127	G	T	0.0749198	0.0165775	0.528904	1	57201691	7720	6.20269e-06	0.00263869	20.4193
p__Proteobacteria	rs2004833	T	G	0.078305	0.0169375	0.651453	2	44374984	7720	3.77915e-06	0.00276097	21.3682
p__Proteobacteria	rs1447497	T	C	0.0901888	0.0195661	0.757996	2	205402370	7720	4.03759e-06	0.00274464	21.2414
p__Proteobacteria	rs73232724	T	C	0.16743	0.0367396	0.0515544	3	142541083	7720	5.18424e-06	0.00268294	20.7626
p__Proteobacteria	rs68010592	G	A	-0.121611	0.0269624	0.10202	4	8661140	7720	6.47092e-06	0.00262826	20.3383
p__Proteobacteria	rs79965903	G	A	0.138401	0.031028	0.0738342	4	182085946	7720	8.17675e-06	0.00257059	19.8909
p__Proteobacteria	rs12661131	T	C	0.122143	0.0266441	0.109594	6	42007468	7720	4.55625e-06	0.0027148	21.0099
p__Proteobacteria	rs10943378	A	G	0.0932157	0.0205589	0.198179	6	77482882	7720	5.78518e-06	0.00265588	20.5527
p__Proteobacteria	rs12598268	T	C	-0.160888	0.0324225	0.0704435	16	65088804	7720	6.96929e-07	0.00317944	24.6172
p__Proteobacteria	rs28431837	A	G	0.102889	0.0205544	0.193058	16	86117606	7720	5.56595e-07	0.00323523	25.0505
p__Proteobacteria	rs35223586	G	A	-0.0792222	0.0175504	0.453392	17	1079174	7720	6.36202e-06	0.00263244	20.3708
p__Proteobacteria.c__Betaproteobacteria	rs12734494	A	G	0.0791571	0.0164342	0.48892	1	211803881	7586	1.46017e-06	0.00304891	23.1936
p__Proteobacteria.c__Betaproteobacteria	rs9428844	C	T	-0.0888565	0.0200476	0.656533	1	240647593	7586	9.32472e-06	0.00258295	19.6398
p__Proteobacteria.c__Betaproteobacteria	rs13071362	G	A	0.0778951	0.0176263	0.302458	3	116990816	7586	9.90397e-06	0.00256785	19.5247
p__Proteobacteria.c__Betaproteobacteria	rs62351959	T	C	0.0966813	0.0215454	0.197615	4	182904885	7586	7.21198e-06	0.00264736	20.1309
p__Proteobacteria.c__Betaproteobacteria	rs12646537	G	A	0.145028	0.032508	0.0653836	4	184720947	7586	8.14638e-06	0.00261681	19.898
p__Proteobacteria.c__Betaproteobacteria	rs59033852	C	T	-0.152927	0.0337678	0.0649189	13	23656934	7586	5.93229e-06	0.00269636	20.5045
p__Proteobacteria.c__Betaproteobacteria	rs11626416	A	G	-0.118337	0.0244909	0.125363	14	33053536	7586	1.35255e-06	0.0030682	23.3408
p__Proteobacteria.c__Betaproteobacteria	rs78026425	G	C	0.130889	0.0292566	0.0851163	14	78485536	7586	7.6832e-06	0.00263149	20.0098
p__Proteobacteria.c__Betaproteobacteria	rs9673456	G	T	-0.0816209	0.01684	0.419921	16	62465518	7586	1.25435e-06	0.0030872	23.4858
p__Proteobacteria.c__Betaproteobacteria	rs79598028	T	C	0.124831	0.0261276	0.119662	16	85374721	7586	1.77263e-06	0.00300006	22.8209
p__Proteobacteria.c__Betaproteobacteria	rs74034215	C	T	0.131706	0.0265059	0.111825	16	86106253	7586	6.73239e-07	0.00324415	24.6837
p__Proteobacteria.c__Betaproteobacteria	rs2834333	A	C	-0.0774478	0.0161535	0.537174	21	35370488	7586	1.63097e-06	0.00302104	22.981
p__Proteobacteria.c__Betaproteobacteria	rs713716	A	G	-0.0844048	0.0186883	0.252325	22	46871094	7586	6.28849e-06	0.00268173	20.3929
p__Proteobacteria.c__Betaproteobacteria.o__Burkholderiales	rs12734494	A	G	0.0791433	0.0164338	0.48892	1	211803881	7586	1.46546e-06	0.003048	23.1867
p__Proteobacteria.c__Betaproteobacteria.o__Burkholderiales	rs9428844	C	T	-0.0888881	0.0200471	0.656533	1	240647593	7586	9.25205e-06	0.00258491	19.6548
p__Proteobacteria.c__Betaproteobacteria.o__Burkholderiales	rs62351959	T	C	0.0966807	0.0215448	0.197615	4	182904885	7586	7.20913e-06	0.00264746	20.1316
p__Proteobacteria.c__Betaproteobacteria.o__Burkholderiales	rs12646537	G	A	0.145092	0.0325072	0.0653836	4	184720947	7586	8.06762e-06	0.00261925	19.9165
p__Proteobacteria.c__Betaproteobacteria.o__Burkholderiales	rs4711841	C	G	-0.0736587	0.0166717	0.384336	6	12818142	7586	9.9537e-06	0.00256659	19.5151
p__Proteobacteria.c__Betaproteobacteria.o__Burkholderiales	rs4895929	T	C	-0.0750869	0.0168552	0.386573	6	132458419	7586	8.3967e-06	0.00260922	19.8401
p__Proteobacteria.c__Betaproteobacteria.o__Burkholderiales	rs59033852	C	T	-0.152808	0.033767	0.0649189	13	23656934	7586	6.02916e-06	0.0026923	20.4735
p__Proteobacteria.c__Betaproteobacteria.o__Burkholderiales	rs11626416	A	G	-0.118366	0.0244903	0.125363	14	33053536	7586	1.34362e-06	0.00306987	23.3536
p__Proteobacteria.c__Betaproteobacteria.o__Burkholderiales	rs78026425	G	C	0.130845	0.0292559	0.0851163	14	78485536	7586	7.73382e-06	0.00262984	19.9973
p__Proteobacteria.c__Betaproteobacteria.o__Burkholderiales	rs9673456	G	T	-0.0816041	0.0168395	0.419921	16	62465518	7586	1.25989e-06	0.00308608	23.4773
p__Proteobacteria.c__Betaproteobacteria.o__Burkholderiales	rs79598028	T	C	0.12483	0.0261269	0.119662	16	85374721	7586	1.77205e-06	0.00300014	22.8216
p__Proteobacteria.c__Betaproteobacteria.o__Burkholderiales	rs74034215	C	T	0.131772	0.0265053	0.111825	16	86106253	7586	6.64231e-07	0.00324755	24.7097
p__Proteobacteria.c__Betaproteobacteria.o__Burkholderiales	rs2834333	A	C	-0.0774573	0.0161531	0.537174	21	35370488	7586	1.62523e-06	0.00302193	22.9878
p__Proteobacteria.c__Betaproteobacteria.o__Burkholderiales	rs713716	A	G	-0.0844243	0.0186878	0.252325	22	46871094	7586	6.25433e-06	0.0026831	20.4034
p__Proteobacteria.c__Betaproteobacteria.o__Burkholderiales.f__Burkholderiales_noname	rs6664382	C	G	0.232224	0.0507396	0.935113	1	76089534	3300	4.72195e-06	0.0063075	20.9342
p__Proteobacteria.c__Betaproteobacteria.o__Burkholderiales.f__Burkholderiales_noname	rs9872584	A	C	-0.248008	0.0559446	0.0724795	3	178567864	3300	9.28858e-06	0.00592002	19.6405
p__Proteobacteria.c__Betaproteobacteria.o__Burkholderiales.f__Burkholderiales_noname	rs1860691	G	A	0.144647	0.0322121	0.183397	7	52336084	3300	7.10733e-06	0.00607323	20.1519
p__Proteobacteria.c__Betaproteobacteria.o__Burkholderiales.f__Burkholderiales_noname	rs4717625	G	A	0.173906	0.0358947	0.142567	7	71508645	3300	1.26679e-06	0.00706279	23.4588
p__Proteobacteria.c__Betaproteobacteria.o__Burkholderiales.f__Burkholderiales_noname	rs13257050	A	C	0.130578	0.0287646	0.720616	8	19029859	3300	5.63738e-06	0.00620595	20.595
p__Proteobacteria.c__Betaproteobacteria.o__Burkholderiales.f__Burkholderiales_noname	rs11144350	G	A	-0.138725	0.029365	0.729892	9	77862854	3300	2.31077e-06	0.00671748	22.3041
p__Proteobacteria.c__Betaproteobacteria.o__Burkholderiales.f__Burkholderiales_noname	rs73653217	T	A	-0.174748	0.0351745	0.158443	9	79442588	3300	6.76293e-07	0.00742373	24.6666
p__Proteobacteria.c__Betaproteobacteria.o__Burkholderiales.f__Burkholderiales_noname	rs1533824	C	T	0.137173	0.0266356	0.329499	11	214169	3300	2.60503e-07	0.007973	26.5063
p__Proteobacteria.c__Betaproteobacteria.o__Burkholderiales.f__Burkholderiales_noname	rs1792325	T	C	-0.13059	0.0282128	0.398815	11	71113304	3300	3.67847e-06	0.00645069	21.4125
p__Proteobacteria.c__Betaproteobacteria.o__Burkholderiales.f__Burkholderiales_noname	rs10895784	G	A	0.120714	0.0257173	0.620207	11	105046839	3300	2.68089e-06	0.0066322	22.019
p__Proteobacteria.c__Betaproteobacteria.o__Burkholderiales.f__Burkholderiales_noname	rs16923154	G	A	0.208221	0.0440879	0.0874242	12	20885931	3300	2.32551e-06	0.00671383	22.2919
p__Proteobacteria.c__Betaproteobacteria.o__Burkholderiales.f__Burkholderiales_noname	rs10507465	C	T	-0.139037	0.0297642	0.246739	13	38463552	3300	2.99335e-06	0.00656893	21.8076
p__Proteobacteria.c__Betaproteobacteria.o__Burkholderiales.f__Burkholderiales_noname	rs12941005	C	T	-0.191247	0.0424092	0.096713	17	29755009	3300	6.49596e-06	0.00612474	20.3239
p__Proteobacteria.c__Betaproteobacteria.o__Burkholderiales.f__Burkholderiales_noname.g__Burkholderiales_noname	rs6664382	C	G	0.23184	0.0507452	0.935054	1	76089534	3297	4.90751e-06	0.00629109	20.8604
p__Proteobacteria.c__Betaproteobacteria.o__Burkholderiales.f__Burkholderiales_noname.g__Burkholderiales_noname	rs9872584	A	C	-0.247589	0.0559527	0.0725455	3	178567864	3297	9.646e-06	0.00590375	19.5684
p__Proteobacteria.c__Betaproteobacteria.o__Burkholderiales.f__Burkholderiales_noname.g__Burkholderiales_noname	rs1860691	G	A	0.144272	0.0322336	0.183109	7	52336084	3297	7.6112e-06	0.00603947	20.021
p__Proteobacteria.c__Betaproteobacteria.o__Burkholderiales.f__Burkholderiales_noname.g__Burkholderiales_noname	rs4717625	G	A	0.173645	0.0359115	0.142545	7	71508645	3297	1.32899e-06	0.0070416	23.3666
p__Proteobacteria.c__Betaproteobacteria.o__Burkholderiales.f__Burkholderiales_noname.g__Burkholderiales_noname	rs13257050	A	C	0.130366	0.0287763	0.720362	8	19029859	3297	5.88886e-06	0.00618654	20.5115
p__Proteobacteria.c__Betaproteobacteria.o__Burkholderiales.f__Burkholderiales_noname.g__Burkholderiales_noname	rs11144350	G	A	-0.138537	0.0293727	0.729889	9	77862854	3297	2.39882e-06	0.00670207	22.2323
p__Proteobacteria.c__Betaproteobacteria.o__Burkholderiales.f__Burkholderiales_noname.g__Burkholderiales_noname	rs73653217	T	A	-0.174788	0.0351909	0.158435	9	79442588	3297	6.80496e-07	0.00742686	24.6546
p__Proteobacteria.c__Betaproteobacteria.o__Burkholderiales.f__Burkholderiales_noname.g__Burkholderiales_noname	rs1533824	C	T	0.137379	0.0266454	0.329647	11	214169	3297	2.52547e-07	0.00799809	26.5662
p__Proteobacteria.c__Betaproteobacteria.o__Burkholderiales.f__Burkholderiales_noname.g__Burkholderiales_noname	rs1792325	T	C	-0.130506	0.028235	0.398715	11	71113304	3297	3.79843e-06	0.0064381	21.351
p__Proteobacteria.c__Betaproteobacteria.o__Burkholderiales.f__Burkholderiales_noname.g__Burkholderiales_noname	rs10895784	G	A	0.120849	0.0257314	0.620468	11	105046839	3297	2.64567e-06	0.00664579	22.0444
p__Proteobacteria.c__Betaproteobacteria.o__Burkholderiales.f__Burkholderiales_noname.g__Burkholderiales_noname	rs16923154	G	A	0.208234	0.0440939	0.0875038	12	20885931	3297	2.32939e-06	0.00671894	22.2887
p__Proteobacteria.c__Betaproteobacteria.o__Burkholderiales.f__Burkholderiales_noname.g__Burkholderiales_noname	rs10507465	C	T	-0.138846	0.0297754	0.246811	13	38463552	3297	3.11491e-06	0.00655201	21.7313
p__Proteobacteria.c__Betaproteobacteria.o__Burkholderiales.f__Burkholderiales_noname.g__Burkholderiales_noname	rs12941005	C	T	-0.191666	0.0424365	0.0966268	17	29755009	3297	6.28565e-06	0.00614915	20.3868
p__Proteobacteria.c__Betaproteobacteria.o__Burkholderiales.f__Burkholderiales_noname.g__Burkholderiales_noname.s__Burkholderiales_bacterium_1_1_47	rs6664382	C	G	0.2324	0.0507459	0.935054	1	76089534	3297	4.65688e-06	0.00632117	20.9607
p__Proteobacteria.c__Betaproteobacteria.o__Burkholderiales.f__Burkholderiales_noname.g__Burkholderiales_noname.s__Burkholderiales_bacterium_1_1_47	rs9872584	A	C	-0.248139	0.0559535	0.0725455	3	178567864	3297	9.21857e-06	0.00592971	19.6549
p__Proteobacteria.c__Betaproteobacteria.o__Burkholderiales.f__Burkholderiales_noname.g__Burkholderiales_noname.s__Burkholderiales_bacterium_1_1_47	rs1860691	G	A	0.144092	0.032234	0.183109	7	52336084	3297	7.81544e-06	0.0060243	19.9704
p__Proteobacteria.c__Betaproteobacteria.o__Burkholderiales.f__Burkholderiales_noname.g__Burkholderiales_noname.s__Burkholderiales_bacterium_1_1_47	rs4717625	G	A	0.173023	0.035912	0.142545	7	71508645	3297	1.45037e-06	0.00699133	23.1986
p__Proteobacteria.c__Betaproteobacteria.o__Burkholderiales.f__Burkholderiales_noname.g__Burkholderiales_noname.s__Burkholderiales_bacterium_1_1_47	rs13257050	A	C	0.130267	0.0287767	0.720362	8	19029859	3297	5.98738e-06	0.00617702	20.4798
p__Proteobacteria.c__Betaproteobacteria.o__Burkholderiales.f__Burkholderiales_noname.g__Burkholderiales_noname.s__Burkholderiales_bacterium_1_1_47	rs11144350	G	A	-0.139074	0.0293731	0.729889	9	77862854	3297	2.19331e-06	0.00675354	22.4042
p__Proteobacteria.c__Betaproteobacteria.o__Burkholderiales.f__Burkholderiales_noname.g__Burkholderiales_noname.s__Burkholderiales_bacterium_1_1_47	rs73653217	T	A	-0.17487	0.0351913	0.158435	9	79442588	3297	6.72567e-07	0.00743361	24.6772
p__Proteobacteria.c__Betaproteobacteria.o__Burkholderiales.f__Burkholderiales_noname.g__Burkholderiales_noname.s__Burkholderiales_bacterium_1_1_47	rs1533824	C	T	0.137332	0.0266458	0.329647	11	214169	3297	2.55013e-07	0.00799248	26.5474
p__Proteobacteria.c__Betaproteobacteria.o__Burkholderiales.f__Burkholderiales_noname.g__Burkholderiales_noname.s__Burkholderiales_bacterium_1_1_47	rs1792325	T	C	-0.130563	0.0282354	0.398715	11	71113304	3297	3.7625e-06	0.00644356	21.3692
p__Proteobacteria.c__Betaproteobacteria.o__Burkholderiales.f__Burkholderiales_noname.g__Burkholderiales_noname.s__Burkholderiales_bacterium_1_1_47	rs10895784	G	A	0.120402	0.0257318	0.620468	11	105046839	3297	2.88102e-06	0.00659684	21.8809
p__Proteobacteria.c__Betaproteobacteria.o__Burkholderiales.f__Burkholderiales_noname.g__Burkholderiales_noname.s__Burkholderiales_bacterium_1_1_47	rs16923154	G	A	0.208534	0.0440945	0.0875038	12	20885931	3297	2.25342e-06	0.006738	22.3523
p__Proteobacteria.c__Betaproteobacteria.o__Burkholderiales.f__Burkholderiales_noname.g__Burkholderiales_noname.s__Burkholderiales_bacterium_1_1_47	rs10507465	C	T	-0.139392	0.0297758	0.246811	13	38463552	3297	2.84952e-06	0.00660315	21.902
p__Proteobacteria.c__Betaproteobacteria.o__Burkholderiales.f__Burkholderiales_noname.g__Burkholderiales_noname.s__Burkholderiales_bacterium_1_1_47	rs12941005	C	T	-0.19123	0.0424371	0.0966268	17	29755009	3297	6.59962e-06	0.00612121	20.2936
p__Proteobacteria.c__Betaproteobacteria.o__Burkholderiales.f__Oxalobacteraceae	rs12725104	G	A	0.15492	0.0346453	0.177096	1	65268226	2833	7.76414e-06	0.00700845	19.981
p__Proteobacteria.c__Betaproteobacteria.o__Burkholderiales.f__Oxalobacteraceae	rs1861231	A	G	-0.154011	0.0307211	0.741502	2	10455625	2833	5.35358e-07	0.00879317	25.1143
p__Proteobacteria.c__Betaproteobacteria.o__Burkholderiales.f__Oxalobacteraceae	rs10865362	T	C	-0.148048	0.0333796	0.798704	2	67933923	2833	9.19529e-06	0.00689589	19.6578
p__Proteobacteria.c__Betaproteobacteria.o__Burkholderiales.f__Oxalobacteraceae	rs35921003	C	A	-0.221395	0.0497349	0.0816795	8	83230206	2833	8.52729e-06	0.00694606	19.8019
p__Proteobacteria.c__Betaproteobacteria.o__Burkholderiales.f__Oxalobacteraceae	rs11068499	A	G	-0.163287	0.0363068	0.157012	12	117892931	2833	6.87844e-06	0.00708908	20.2125
p__Proteobacteria.c__Betaproteobacteria.o__Burkholderiales.f__Oxalobacteraceae	rs4889373	G	A	0.130841	0.0292173	0.720261	16	81747602	2833	7.5279e-06	0.00702902	20.04
p__Proteobacteria.c__Betaproteobacteria.o__Burkholderiales.f__Oxalobacteraceae	rs17562516	A	T	-0.138562	0.0291834	0.301073	17	48729781	2833	2.05477e-06	0.00789452	22.5272
p__Proteobacteria.c__Betaproteobacteria.o__Burkholderiales.f__Oxalobacteraceae	rs3745098	T	G	0.128373	0.0273541	0.445331	19	52855303	2833	2.69198e-06	0.00771428	22.0089
p__Proteobacteria.c__Betaproteobacteria.o__Burkholderiales.f__Oxalobacteraceae	rs73918563	C	T	-0.273973	0.0585581	0.0564855	20	59220861	2833	2.8877e-06	0.00766746	21.8743
p__Proteobacteria.c__Betaproteobacteria.o__Burkholderiales.f__Oxalobacteraceae.g__Oxalobacter	rs12725104	G	A	0.154981	0.0346513	0.177096	1	65268226	2833	7.72855e-06	0.00701151	19.9897
p__Proteobacteria.c__Betaproteobacteria.o__Burkholderiales.f__Oxalobacteraceae.g__Oxalobacter	rs1861231	A	G	-0.153882	0.0307264	0.741502	2	10455625	2833	5.49594e-07	0.00877562	25.0637
p__Proteobacteria.c__Betaproteobacteria.o__Burkholderiales.f__Oxalobacteraceae.g__Oxalobacter	rs10865362	T	C	-0.14827	0.0333854	0.798704	2	67933923	2833	8.94748e-06	0.00691406	19.71
p__Proteobacteria.c__Betaproteobacteria.o__Burkholderiales.f__Oxalobacteraceae.g__Oxalobacter	rs35921003	C	A	-0.22137	0.0497435	0.0816795	8	83230206	2833	8.57817e-06	0.00694211	19.7905
p__Proteobacteria.c__Betaproteobacteria.o__Burkholderiales.f__Oxalobacteraceae.g__Oxalobacter	rs28740947	G	A	0.149563	0.0338588	0.200981	12	81344810	2833	9.99564e-06	0.00684037	19.4985
p__Proteobacteria.c__Betaproteobacteria.o__Burkholderiales.f__Oxalobacteraceae.g__Oxalobacter	rs11068499	A	G	-0.16342	0.036313	0.157012	12	117892931	2833	6.78515e-06	0.00709817	20.2386
p__Proteobacteria.c__Betaproteobacteria.o__Burkholderiales.f__Oxalobacteraceae.g__Oxalobacter	rs4889373	G	A	0.13065	0.0292224	0.720261	16	81747602	2833	7.78984e-06	0.00700626	19.9747
p__Proteobacteria.c__Betaproteobacteria.o__Burkholderiales.f__Oxalobacteraceae.g__Oxalobacter	rs17562516	A	T	-0.13858	0.0291885	0.301073	17	48729781	2833	2.05667e-06	0.0078939	22.5254
p__Proteobacteria.c__Betaproteobacteria.o__Burkholderiales.f__Oxalobacteraceae.g__Oxalobacter	rs3745098	T	G	0.12849	0.0273588	0.445331	19	52855303	2833	2.64694e-06	0.00772554	22.0413
p__Proteobacteria.c__Betaproteobacteria.o__Burkholderiales.f__Oxalobacteraceae.g__Oxalobacter	rs73918563	C	T	-0.273779	0.0585682	0.0564855	20	59220861	2833	2.94633e-06	0.00765406	21.8358
p__Proteobacteria.c__Betaproteobacteria.o__Burkholderiales.f__Oxalobacteraceae.g__Oxalobacter.s__Oxalobacter_formigenes	rs12725104	G	A	0.154648	0.0346941	0.177096	1	65268226	2833	8.2935e-06	0.00696456	19.855
p__Proteobacteria.c__Betaproteobacteria.o__Burkholderiales.f__Oxalobacteraceae.g__Oxalobacter.s__Oxalobacter_formigenes	rs1861231	A	G	-0.153675	0.0307644	0.741502	2	10455625	2833	5.87633e-07	0.00873087	24.9348
p__Proteobacteria.c__Betaproteobacteria.o__Burkholderiales.f__Oxalobacteraceae.g__Oxalobacter.s__Oxalobacter_formigenes	rs10865362	T	C	-0.148284	0.0334266	0.798704	2	67933923	2833	9.1607e-06	0.0068984	19.665
p__Proteobacteria.c__Betaproteobacteria.o__Burkholderiales.f__Oxalobacteraceae.g__Oxalobacter.s__Oxalobacter_formigenes	rs35921003	C	A	-0.221321	0.0498049	0.0816795	8	83230206	2833	8.84027e-06	0.00692208	19.733
p__Proteobacteria.c__Betaproteobacteria.o__Burkholderiales.f__Oxalobacteraceae.g__Oxalobacter.s__Oxalobacter_formigenes	rs11068499	A	G	-0.162446	0.0363579	0.157012	12	117892931	2833	7.89698e-06	0.00699716	19.9486
p__Proteobacteria.c__Betaproteobacteria.o__Burkholderiales.f__Oxalobacteraceae.g__Oxalobacter.s__Oxalobacter_formigenes	rs4889373	G	A	0.129894	0.0292585	0.720261	16	81747602	2833	9.01568e-06	0.00690901	19.6955
p__Proteobacteria.c__Betaproteobacteria.o__Burkholderiales.f__Oxalobacteraceae.g__Oxalobacter.s__Oxalobacter_formigenes	rs17562516	A	T	-0.138735	0.0292245	0.301073	17	48729781	2833	2.06256e-06	0.00789199	22.52
p__Proteobacteria.c__Betaproteobacteria.o__Burkholderiales.f__Oxalobacteraceae.g__Oxalobacter.s__Oxalobacter_formigenes	rs3745098	T	G	0.128844	0.0273926	0.445331	19	52855303	2833	2.55604e-06	0.00774885	22.1083
p__Proteobacteria.c__Betaproteobacteria.o__Burkholderiales.f__Oxalobacteraceae.g__Oxalobacter.s__Oxalobacter_formigenes	rs73918563	C	T	-0.2743	0.0586406	0.0564855	20	59220861	2833	2.90192e-06	0.00766419	21.8649
p__Proteobacteria.c__Betaproteobacteria.o__Burkholderiales.f__Sutterellaceae	rs2004833	T	G	0.0767079	0.0170252	0.651762	2	44374984	7499	6.62017e-06	0.00269972	20.2946
p__Proteobacteria.c__Betaproteobacteria.o__Burkholderiales.f__Sutterellaceae	rs11113910	A	C	-0.111451	0.023851	0.139107	12	108874663	7499	2.97134e-06	0.00290326	21.8292
p__Proteobacteria.c__Betaproteobacteria.o__Burkholderiales.f__Sutterellaceae	rs59033852	C	T	-0.159079	0.0340677	0.0646688	13	23656934	7499	3.01938e-06	0.00289919	21.7984
p__Proteobacteria.c__Betaproteobacteria.o__Burkholderiales.f__Sutterellaceae	rs76883601	C	T	0.136403	0.0295783	0.0847648	14	78483292	7499	3.99619e-06	0.00282792	21.261
p__Proteobacteria.c__Betaproteobacteria.o__Burkholderiales.f__Sutterellaceae	rs1420536	G	A	0.0738342	0.0165908	0.468396	16	52443744	7499	8.57437e-06	0.0026341	19.8
p__Proteobacteria.c__Betaproteobacteria.o__Burkholderiales.f__Sutterellaceae	rs9673456	G	T	-0.0822555	0.016948	0.420045	16	62465518	7499	1.21354e-06	0.00313133	23.5493
p__Proteobacteria.c__Betaproteobacteria.o__Burkholderiales.f__Sutterellaceae	rs74034215	C	T	0.130627	0.026673	0.111819	16	86106253	7499	9.71443e-07	0.00318808	23.9775
p__Proteobacteria.c__Betaproteobacteria.o__Burkholderiales.f__Sutterellaceae	rs28517505	A	G	0.0784057	0.0175998	0.687092	17	81064203	7499	8.3923e-06	0.00263955	19.8411
p__Proteobacteria.c__Betaproteobacteria.o__Burkholderiales.f__Sutterellaceae	rs2834333	A	C	-0.0822713	0.0162658	0.536805	21	35370488	7499	4.23814e-07	0.00339989	25.5759
p__Proteobacteria.c__Betaproteobacteria.o__Burkholderiales.f__Sutterellaceae.g__Parasutterella	rs10177566	T	C	-0.113852	0.0253065	0.26569	2	5693299	4095	6.83033e-06	0.00491835	20.2303
p__Proteobacteria.c__Betaproteobacteria.o__Burkholderiales.f__Sutterellaceae.g__Parasutterella	rs34613239	A	G	-0.15271	0.0330225	0.127172	2	144005379	4095	3.75653e-06	0.00519515	21.3748
p__Proteobacteria.c__Betaproteobacteria.o__Burkholderiales.f__Sutterellaceae.g__Parasutterella	rs9847008	G	T	-0.122326	0.0261521	0.24817	3	2063046	4095	2.90405e-06	0.00531445	21.8682
p__Proteobacteria.c__Betaproteobacteria.o__Burkholderiales.f__Sutterellaceae.g__Parasutterella	rs11715674	C	T	-0.132411	0.0265641	0.22381	3	60879866	4095	6.20968e-07	0.00603082	24.8339
p__Proteobacteria.c__Betaproteobacteria.o__Burkholderiales.f__Sutterellaceae.g__Parasutterella	rs10036326	C	T	0.245305	0.0524537	0.0560296	5	97764402	4095	2.91662e-06	0.00531244	21.86
p__Proteobacteria.c__Betaproteobacteria.o__Burkholderiales.f__Sutterellaceae.g__Parasutterella	rs10981640	A	C	-0.137657	0.0293955	0.175092	9	115897803	4095	2.82811e-06	0.00532673	21.9191
p__Proteobacteria.c__Betaproteobacteria.o__Burkholderiales.f__Sutterellaceae.g__Parasutterella	rs11595913	C	T	0.142761	0.0310618	0.155412	10	103041525	4095	4.30644e-06	0.00513186	21.1131
p__Proteobacteria.c__Betaproteobacteria.o__Burkholderiales.f__Sutterellaceae.g__Parasutterella	rs11067048	C	G	0.106493	0.0229062	0.385316	12	114766393	4095	3.33392e-06	0.00525046	21.6035
p__Proteobacteria.c__Betaproteobacteria.o__Burkholderiales.f__Sutterellaceae.g__Parasutterella	rs56085972	T	C	0.118085	0.0260299	0.241758	12	131366686	4095	5.71977e-06	0.00500045	20.5697
p__Proteobacteria.c__Betaproteobacteria.o__Burkholderiales.f__Sutterellaceae.g__Parasutterella	rs17472393	G	C	0.229104	0.0517916	0.0601733	13	100056531	4095	9.70839e-06	0.00475577	19.5584
p__Proteobacteria.c__Betaproteobacteria.o__Burkholderiales.f__Sutterellaceae.g__Parasutterella	rs62003625	T	C	0.152309	0.0330808	0.131624	15	32404937	4095	4.14133e-06	0.00514997	21.1879
p__Proteobacteria.c__Betaproteobacteria.o__Burkholderiales.f__Sutterellaceae.g__Parasutterella	rs6026349	T	C	0.112082	0.0236565	0.328205	20	57125934	4095	2.15953e-06	0.00545183	22.4367
p__Proteobacteria.c__Betaproteobacteria.o__Burkholderiales.f__Sutterellaceae.g__Parasutterella.s__Parasutterella_excrementihominis	rs10177566	T	C	-0.114082	0.0253077	0.26569	2	5693299	4095	6.55059e-06	0.00493769	20.3103
p__Proteobacteria.c__Betaproteobacteria.o__Burkholderiales.f__Sutterellaceae.g__Parasutterella.s__Parasutterella_excrementihominis	rs34613239	A	G	-0.152439	0.033024	0.127172	2	144005379	4095	3.9121e-06	0.00517635	21.297
p__Proteobacteria.c__Betaproteobacteria.o__Burkholderiales.f__Sutterellaceae.g__Parasutterella.s__Parasutterella_excrementihominis	rs9847008	G	T	-0.122061	0.0261533	0.24817	3	2063046	4095	3.05433e-06	0.00529106	21.7715
p__Proteobacteria.c__Betaproteobacteria.o__Burkholderiales.f__Sutterellaceae.g__Parasutterella.s__Parasutterella_excrementihominis	rs11715674	C	T	-0.131686	0.0265653	0.22381	3	60879866	4095	7.15632e-07	0.00596483	24.5606
p__Proteobacteria.c__Betaproteobacteria.o__Burkholderiales.f__Sutterellaceae.g__Parasutterella.s__Parasutterella_excrementihominis	rs10036326	C	T	0.243854	0.0524561	0.0560296	5	97764402	4095	3.33988e-06	0.00524963	21.6001
p__Proteobacteria.c__Betaproteobacteria.o__Burkholderiales.f__Sutterellaceae.g__Parasutterella.s__Parasutterella_excrementihominis	rs10981640	A	C	-0.13751	0.0293968	0.175092	9	115897803	4095	2.90084e-06	0.00531496	21.8704
p__Proteobacteria.c__Betaproteobacteria.o__Burkholderiales.f__Sutterellaceae.g__Parasutterella.s__Parasutterella_excrementihominis	rs11595913	C	T	0.143846	0.0310632	0.155412	10	103041525	4095	3.64363e-06	0.00520929	21.4333
p__Proteobacteria.c__Betaproteobacteria.o__Burkholderiales.f__Sutterellaceae.g__Parasutterella.s__Parasutterella_excrementihominis	rs11067048	C	G	0.106237	0.0229073	0.385316	12	114766393	4095	3.52317e-06	0.00522487	21.4977
p__Proteobacteria.c__Betaproteobacteria.o__Burkholderiales.f__Sutterellaceae.g__Parasutterella.s__Parasutterella_excrementihominis	rs56085972	T	C	0.118396	0.0260311	0.241758	12	131366686	4095	5.40943e-06	0.00502627	20.6765
p__Proteobacteria.c__Betaproteobacteria.o__Burkholderiales.f__Sutterellaceae.g__Parasutterella.s__Parasutterella_excrementihominis	rs7320949	A	G	0.104578	0.0236651	0.336448	13	99788169	4095	9.91236e-06	0.00474617	19.5187
p__Proteobacteria.c__Betaproteobacteria.o__Burkholderiales.f__Sutterellaceae.g__Parasutterella.s__Parasutterella_excrementihominis	rs62003625	T	C	0.152732	0.0330824	0.131624	15	32404937	4095	3.8986e-06	0.00517795	21.3037
p__Proteobacteria.c__Betaproteobacteria.o__Burkholderiales.f__Sutterellaceae.g__Parasutterella.s__Parasutterella_excrementihominis	rs6026349	T	C	0.11175	0.0236576	0.328205	20	57125934	4095	2.31662e-06	0.00541925	22.3019
p__Proteobacteria.c__Betaproteobacteria.o__Burkholderiales.f__Sutterellaceae.g__Sutterella	rs61790480	T	G	0.164248	0.0361573	0.0766359	3	170532111	5562	5.55631e-06	0.00369633	20.6278
p__Proteobacteria.c__Betaproteobacteria.o__Burkholderiales.f__Sutterellaceae.g__Sutterella	rs6478652	T	G	-0.104323	0.0228817	0.229972	9	126987143	5562	5.13388e-06	0.00372335	20.7792
p__Proteobacteria.c__Betaproteobacteria.o__Burkholderiales.f__Sutterellaceae.g__Sutterella	rs1421280	T	C	-0.104294	0.0234077	0.797244	13	72726920	5562	8.36846e-06	0.00355649	19.8446
p__Proteobacteria.c__Betaproteobacteria.o__Burkholderiales.f__Sutterellaceae.g__Sutterella	rs7179502	A	G	0.102337	0.0218584	0.26408	15	101478959	5562	2.8437e-06	0.00392542	21.9113
p__Proteobacteria.c__Betaproteobacteria.o__Burkholderiales.f__Sutterellaceae.g__Sutterella.s__Sutterella_wadsworthensis	rs61790480	T	G	0.165737	0.0362025	0.0765938	3	170532111	5552	4.69341e-06	0.00376075	20.951
p__Proteobacteria.c__Betaproteobacteria.o__Burkholderiales.f__Sutterellaceae.g__Sutterella.s__Sutterella_wadsworthensis	rs6478652	T	G	-0.105694	0.0229013	0.230048	9	126987143	5552	3.92764e-06	0.00382176	21.2922
p__Proteobacteria.c__Betaproteobacteria.o__Burkholderiales.f__Sutterellaceae.g__Sutterella.s__Sutterella_wadsworthensis	rs1421280	T	C	-0.106525	0.0234422	0.797239	13	72726920	5552	5.51542e-06	0.00370549	20.642
p__Proteobacteria.c__Betaproteobacteria.o__Burkholderiales.f__Sutterellaceae.g__Sutterella.s__Sutterella_wadsworthensis	rs7179502	A	G	0.101697	0.0218773	0.264105	15	101478959	5552	3.3436e-06	0.00387694	21.6008
p__Proteobacteria.c__Betaproteobacteria.o__Burkholderiales.f__Sutterellaceae.g__Sutterellaceae_unclassified	rs116693483	T	G	0.281141	0.0600215	0.0563084	2	75660834	3063	2.8133e-06	0.00711192	21.9255
p__Proteobacteria.c__Betaproteobacteria.o__Burkholderiales.f__Sutterellaceae.g__Sutterellaceae_unclassified	rs56246718	G	C	0.142216	0.0304435	0.264851	4	184581820	3063	2.99031e-06	0.00707424	21.8085
p__Proteobacteria.c__Betaproteobacteria.o__Burkholderiales.f__Sutterellaceae.g__Sutterellaceae_unclassified	rs62501151	T	G	-0.1337	0.0291896	0.274887	8	23134901	3063	4.64097e-06	0.00680291	20.9663
p__Proteobacteria.c__Betaproteobacteria.o__Burkholderiales.f__Sutterellaceae.g__Sutterellaceae_unclassified	rs1685109	C	T	-0.198968	0.0448762	0.0893011	8	32211367	3063	9.2627e-06	0.00637688	19.6449
p__Proteobacteria.c__Betaproteobacteria.o__Burkholderiales.f__Sutterellaceae.g__Sutterellaceae_unclassified	rs10898147	T	C	-0.136615	0.0303855	0.233233	11	83335977	3063	6.92221e-06	0.00655634	20.2014
p__Proteobacteria.c__Betaproteobacteria.o__Burkholderiales.f__Sutterellaceae.g__Sutterellaceae_unclassified	rs1985586	T	G	-0.113169	0.0256005	0.524115	12	54496487	3063	9.8441e-06	0.00633939	19.5287
p__Proteobacteria.c__Deltaproteobacteria	rs2990682	G	C	0.0839398	0.0185872	0.304642	1	13839382	7042	6.30212e-06	0.00288771	20.3884
p__Proteobacteria.c__Deltaproteobacteria	rs73966738	C	G	-0.127535	0.0287267	0.102434	2	150948178	7042	9.01251e-06	0.00279112	19.7045
p__Proteobacteria.c__Deltaproteobacteria	rs10087056	A	C	-0.0821264	0.0175093	0.385711	8	130836118	7042	2.726e-06	0.00311443	21.9941
p__Proteobacteria.c__Deltaproteobacteria	rs11219805	C	T	0.0953742	0.0196637	0.264005	11	124718707	7042	1.23298e-06	0.00332955	23.5184
p__Proteobacteria.c__Deltaproteobacteria	rs237461	C	T	-0.0851996	0.018658	0.290792	20	48033171	7042	4.96216e-06	0.00295233	20.8459
p__Proteobacteria.c__Deltaproteobacteria.o__Desulfovibrionales	rs2990682	G	C	0.0839456	0.0185872	0.304642	1	13839382	7042	6.29282e-06	0.00288811	20.3912
p__Proteobacteria.c__Deltaproteobacteria.o__Desulfovibrionales	rs73966738	C	G	-0.127534	0.0287267	0.102434	2	150948178	7042	9.01423e-06	0.00279107	19.7041
p__Proteobacteria.c__Deltaproteobacteria.o__Desulfovibrionales	rs10087056	A	C	-0.0821294	0.0175092	0.385711	8	130836118	7042	2.72366e-06	0.00311467	21.9958
p__Proteobacteria.c__Deltaproteobacteria.o__Desulfovibrionales	rs11219805	C	T	0.0953862	0.0196637	0.264005	11	124718707	7042	1.22917e-06	0.00333039	23.5243
p__Proteobacteria.c__Deltaproteobacteria.o__Desulfovibrionales	rs237461	C	T	-0.085199	0.018658	0.290792	20	48033171	7042	4.96283e-06	0.00295229	20.8457
p__Proteobacteria.c__Deltaproteobacteria.o__Desulfovibrionales.f__Desulfovibrionaceae	rs2990682	G	C	0.0839517	0.0185872	0.304642	1	13839382	7042	6.2829e-06	0.00288854	20.3942
p__Proteobacteria.c__Deltaproteobacteria.o__Desulfovibrionales.f__Desulfovibrionaceae	rs73966738	C	G	-0.127521	0.0287266	0.102434	2	150948178	7042	9.03271e-06	0.00279051	19.7002
p__Proteobacteria.c__Deltaproteobacteria.o__Desulfovibrionales.f__Desulfovibrionaceae	rs10087056	A	C	-0.0821171	0.0175092	0.385711	8	130836118	7042	2.73293e-06	0.00311375	21.9892
p__Proteobacteria.c__Deltaproteobacteria.o__Desulfovibrionales.f__Desulfovibrionaceae	rs11219805	C	T	0.0953695	0.0196637	0.264005	11	124718707	7042	1.23441e-06	0.00332924	23.5161
p__Proteobacteria.c__Deltaproteobacteria.o__Desulfovibrionales.f__Desulfovibrionaceae	rs237461	C	T	-0.0851866	0.018658	0.290792	20	48033171	7042	4.97834e-06	0.00295145	20.8397
p__Proteobacteria.c__Deltaproteobacteria.o__Desulfovibrionales.f__Desulfovibrionaceae.g__Bilophila	rs2990682	G	C	0.0864227	0.0187368	0.304692	1	13839382	6881	3.97945e-06	0.00308228	21.2685
p__Proteobacteria.c__Deltaproteobacteria.o__Desulfovibrionales.f__Desulfovibrionaceae.g__Bilophila	rs13009600	A	G	0.0773765	0.0174601	0.382966	2	211772624	6881	9.3525e-06	0.00284601	19.6336
p__Proteobacteria.c__Deltaproteobacteria.o__Desulfovibrionales.f__Desulfovibrionaceae.g__Bilophila	rs2579005	G	T	0.0910688	0.01924	0.70095	2	216484768	6881	2.20896e-06	0.00324538	22.3976
p__Proteobacteria.c__Deltaproteobacteria.o__Desulfovibrionales.f__Desulfovibrionaceae.g__Bilophila	rs77848425	T	C	0.12911	0.0284778	0.106589	4	186557727	6881	5.79565e-06	0.00297825	20.5486
p__Proteobacteria.c__Deltaproteobacteria.o__Desulfovibrionales.f__Desulfovibrionaceae.g__Bilophila	rs6958516	C	G	-0.090388	0.0189915	0.305548	7	158240602	6881	1.94179e-06	0.00328113	22.6452
p__Proteobacteria.c__Deltaproteobacteria.o__Desulfovibrionales.f__Desulfovibrionaceae.g__Bilophila	rs12913320	T	C	-0.0932645	0.0208999	0.236869	15	89377788	6881	8.10295e-06	0.00288562	19.9076
p__Proteobacteria.c__Deltaproteobacteria.o__Desulfovibrionales.f__Desulfovibrionaceae.g__Bilophila	rs1780628	T	A	0.0805222	0.0174397	0.406348	20	37001409	6881	3.89001e-06	0.00308857	21.3121
p__Proteobacteria.c__Deltaproteobacteria.o__Desulfovibrionales.f__Desulfovibrionaceae.g__Bilophila.s__Bilophila_unclassified	rs2990682	G	C	0.0917936	0.0187482	0.304496	1	13839382	6869	9.77475e-07	0.00347774	23.965
p__Proteobacteria.c__Deltaproteobacteria.o__Desulfovibrionales.f__Desulfovibrionaceae.g__Bilophila.s__Bilophila_unclassified	rs11260998	A	G	-0.0786151	0.0175239	0.391129	1	18718305	6869	7.25208e-06	0.00292135	20.1197
p__Proteobacteria.c__Deltaproteobacteria.o__Desulfovibrionales.f__Desulfovibrionaceae.g__Bilophila.s__Bilophila_unclassified	rs13009600	A	G	0.0806918	0.0174623	0.38298	2	211772624	6869	3.82037e-06	0.00309896	21.3467
p__Proteobacteria.c__Deltaproteobacteria.o__Desulfovibrionales.f__Desulfovibrionaceae.g__Bilophila.s__Bilophila_unclassified	rs2579005	G	T	0.0905141	0.0192398	0.700988	2	216484768	6869	2.54452e-06	0.00321175	22.1262
p__Proteobacteria.c__Deltaproteobacteria.o__Desulfovibrionales.f__Desulfovibrionaceae.g__Bilophila.s__Bilophila_unclassified	rs765025	G	C	0.103214	0.0230703	0.166572	4	66600345	6869	7.681e-06	0.00290545	20.0098
p__Proteobacteria.c__Deltaproteobacteria.o__Desulfovibrionales.f__Desulfovibrionaceae.g__Bilophila.s__Bilophila_unclassified	rs77848425	T	C	0.129746	0.0284739	0.10663	4	186557727	6869	5.19727e-06	0.00301363	20.7571
p__Proteobacteria.c__Deltaproteobacteria.o__Desulfovibrionales.f__Desulfovibrionaceae.g__Bilophila.s__Bilophila_unclassified	rs6958516	C	G	-0.08895	0.0189988	0.305635	7	158240602	6869	2.84263e-06	0.00318099	21.9136
p__Proteobacteria.c__Deltaproteobacteria.o__Desulfovibrionales.f__Desulfovibrionaceae.g__Bilophila.s__Bilophila_unclassified	rs11067415	C	A	-0.0947736	0.020526	0.221027	12	115550990	6869	3.8887e-06	0.00309404	21.3127
p__Proteobacteria.c__Deltaproteobacteria.o__Desulfovibrionales.f__Desulfovibrionaceae.g__Bilophila.s__Bilophila_unclassified	rs12913320	T	C	-0.0930015	0.0208979	0.236977	15	89377788	6869	8.57629e-06	0.00287494	19.7991
p__Proteobacteria.c__Deltaproteobacteria.o__Desulfovibrionales.f__Desulfovibrionaceae.g__Bilophila.s__Bilophila_unclassified	rs6127771	T	C	-0.079596	0.0171965	0.535175	20	36959732	6869	3.68116e-06	0.00310926	21.4179
p__Proteobacteria.c__Deltaproteobacteria.o__Desulfovibrionales.f__Desulfovibrionaceae.g__Bilophila.s__Bilophila_wadsworthia	rs12724599	T	C	0.092649	0.0205377	0.32024	1	202045541	5588	6.44696e-06	0.00362864	20.3434
p__Proteobacteria.c__Deltaproteobacteria.o__Desulfovibrionales.f__Desulfovibrionaceae.g__Bilophila.s__Bilophila_wadsworthia	rs6852392	T	C	0.0834404	0.0187833	0.513342	4	29441154	5588	8.9017e-06	0.00351902	19.7267
p__Proteobacteria.c__Deltaproteobacteria.o__Desulfovibrionales.f__Desulfovibrionaceae.g__Bilophila.s__Bilophila_wadsworthia	rs11768363	C	T	-0.0938038	0.02019	0.640847	7	147419683	5588	3.38342e-06	0.00384803	21.5781
p__Proteobacteria.c__Deltaproteobacteria.o__Desulfovibrionales.f__Desulfovibrionaceae.g__Bilophila.s__Bilophila_wadsworthia	rs10276776	A	G	0.207054	0.0413744	0.0554953	7	154592769	5588	5.6038e-07	0.00446174	25.035
p__Proteobacteria.c__Deltaproteobacteria.o__Desulfovibrionales.f__Desulfovibrionaceae.g__Bilophila.s__Bilophila_wadsworthia	rs34196897	A	G	0.192718	0.042692	0.0541149	12	45843593	5588	6.35694e-06	0.00363342	20.3703
p__Proteobacteria.c__Deltaproteobacteria.o__Desulfovibrionales.f__Desulfovibrionaceae.g__Bilophila.s__Bilophila_wadsworthia	rs1688043	T	C	0.158759	0.0358258	0.919366	19	35553341	5588	9.36148e-06	0.00350192	19.6304
p__Proteobacteria.c__Deltaproteobacteria.o__Desulfovibrionales.f__Desulfovibrionaceae.g__Bilophila.s__Bilophila_wadsworthia	rs35334318	C	G	0.14498	0.0320708	0.103231	20	10124075	5588	6.16619e-06	0.00364378	20.4286
p__Proteobacteria.c__Deltaproteobacteria.o__Desulfovibrionales.f__Desulfovibrionaceae.g__Desulfovibrio	rs2477580	G	A	0.146444	0.0302167	0.747226	1	111787395	3161	1.25693e-06	0.00737577	23.4732
p__Proteobacteria.c__Deltaproteobacteria.o__Desulfovibrionales.f__Desulfovibrionaceae.g__Desulfovibrio	rs12466754	T	C	-0.208624	0.0464826	0.0887719	2	19878289	3161	7.18223e-06	0.00633234	20.1313
p__Proteobacteria.c__Deltaproteobacteria.o__Desulfovibrionales.f__Desulfovibrionaceae.g__Desulfovibrio.s__Desulfovibrio_piger	rs61818112	A	G	0.255213	0.0577492	0.0628904	1	158039727	2645	9.90047e-06	0.00732982	19.5158
p__Proteobacteria.c__Deltaproteobacteria.o__Desulfovibrionales.f__Desulfovibrionaceae.g__Desulfovibrio.s__Desulfovibrio_piger	rs4854535	C	T	0.180561	0.0377846	0.835178	2	69180661	2645	1.76435e-06	0.00855973	22.8187
p__Proteobacteria.c__Deltaproteobacteria.o__Desulfovibrionales.f__Desulfovibrionaceae.g__Desulfovibrio.s__Desulfovibrio_piger	rs77902968	A	G	-0.271803	0.0579941	0.0586389	2	233883133	2645	2.77591e-06	0.00823615	21.9489
p__Proteobacteria.c__Deltaproteobacteria.o__Desulfovibrionales.f__Desulfovibrionaceae.g__Desulfovibrio.s__Desulfovibrio_piger	rs10030640	T	G	-0.128384	0.0280832	0.378828	4	18943713	2645	4.84127e-06	0.00783941	20.8833
p__Proteobacteria.c__Deltaproteobacteria.o__Desulfovibrionales.f__Desulfovibrionaceae.g__Desulfovibrio.s__Desulfovibrio_piger	rs196229	A	C	-0.125691	0.0283427	0.624689	10	121459517	2645	9.22123e-06	0.00738041	19.6515
p__Proteobacteria.c__Deltaproteobacteria.o__Desulfovibrionales.f__Desulfovibrionaceae.g__Desulfovibrio.s__Desulfovibrio_piger	rs75364852	C	A	0.138789	0.0313763	0.334498	18	60781820	2645	9.71772e-06	0.00734308	19.5513
p__Proteobacteria.c__Gammaproteobacteria	rs12726307	T	G	0.119809	0.0251698	0.145928	1	177541010	6415	1.93552e-06	0.0035196	22.6509
p__Proteobacteria.c__Gammaproteobacteria	rs292226	A	G	0.109603	0.0230947	0.187608	6	90626584	6415	2.07668e-06	0.00349867	22.5157
p__Proteobacteria.c__Gammaproteobacteria	rs80113686	C	G	-0.127998	0.0284635	0.117738	9	18127674	6415	6.89449e-06	0.00314244	20.216
p__Proteobacteria.c__Gammaproteobacteria	rs117076107	A	G	-0.197134	0.0376204	0.0608167	10	135417440	6415	1.6051e-07	0.0042621	27.4498
p__Proteobacteria.c__Gammaproteobacteria.o__Enterobacteriales	rs113117201	T	C	0.197277	0.0439409	0.0588079	3	168326056	5763	7.13565e-06	0.00348538	20.1495
p__Proteobacteria.c__Gammaproteobacteria.o__Enterobacteriales	rs13138313	T	C	0.0851979	0.0189585	0.414534	4	146977979	5763	6.99238e-06	0.00349207	20.1883
p__Proteobacteria.c__Gammaproteobacteria.o__Enterobacteriales	rs13166339	G	A	-0.180471	0.0381965	0.0659301	5	39774566	5763	2.3033e-06	0.0038587	22.3161
p__Proteobacteria.c__Gammaproteobacteria.o__Enterobacteriales	rs115534005	C	T	0.229237	0.0447551	0.0507977	5	44055894	5763	3.02249e-07	0.00453174	26.2262
p__Proteobacteria.c__Gammaproteobacteria.o__Enterobacteriales	rs112572980	G	A	0.190137	0.0427409	0.0527728	6	12752767	5763	8.6437e-06	0.00342221	19.7831
p__Proteobacteria.c__Gammaproteobacteria.o__Enterobacteriales.f__Enterobacteriaceae	rs113117201	T	C	0.197345	0.0439409	0.0588079	3	168326056	5763	7.08378e-06	0.00348779	20.1635
p__Proteobacteria.c__Gammaproteobacteria.o__Enterobacteriales.f__Enterobacteriaceae	rs13138313	T	C	0.0851873	0.0189584	0.414534	4	146977979	5763	7.01049e-06	0.00349122	20.1834
p__Proteobacteria.c__Gammaproteobacteria.o__Enterobacteriales.f__Enterobacteriaceae	rs13166339	G	A	-0.180471	0.0381964	0.0659301	5	39774566	5763	2.30336e-06	0.00385869	22.316
p__Proteobacteria.c__Gammaproteobacteria.o__Enterobacteriales.f__Enterobacteriaceae	rs115534005	C	T	0.229202	0.044755	0.0507977	5	44055894	5763	3.03503e-07	0.00453036	26.2182
p__Proteobacteria.c__Gammaproteobacteria.o__Enterobacteriales.f__Enterobacteriaceae	rs112572980	G	A	0.190198	0.0427408	0.0527728	6	12752767	5763	8.58607e-06	0.00342441	19.7958
p__Proteobacteria.c__Gammaproteobacteria.o__Enterobacteriales.f__Enterobacteriaceae.g__Escherichia	rs11676886	G	A	0.0901209	0.020233	0.629911	2	97249011	5602	8.42283e-06	0.00352899	19.8323
p__Proteobacteria.c__Gammaproteobacteria.o__Enterobacteriales.f__Enterobacteriaceae.g__Escherichia	rs62242204	A	G	-0.102919	0.0232348	0.233664	3	30236230	5602	9.44408e-06	0.00349022	19.6137
p__Proteobacteria.c__Gammaproteobacteria.o__Enterobacteriales.f__Enterobacteriaceae.g__Escherichia	rs11731238	G	A	-0.176657	0.0397182	0.0666628	4	1063833	5602	8.6769e-06	0.00351892	19.7755
p__Proteobacteria.c__Gammaproteobacteria.o__Enterobacteriales.f__Enterobacteriaceae.g__Escherichia	rs13138313	T	C	0.090024	0.0192643	0.41414	4	146977979	5602	2.967e-06	0.00388307	21.83
p__Proteobacteria.c__Gammaproteobacteria.o__Enterobacteriales.f__Enterobacteriaceae.g__Escherichia	rs115534005	C	T	0.222864	0.0454974	0.0506552	5	44055894	5602	9.66199e-07	0.0042649	23.9858
p__Proteobacteria.c__Gammaproteobacteria.o__Enterobacteriales.f__Enterobacteriaceae.g__Escherichia	rs112572980	G	A	0.195442	0.0433271	0.0531246	6	12752767	5602	6.45687e-06	0.00361909	20.3405
p__Proteobacteria.c__Gammaproteobacteria.o__Enterobacteriales.f__Enterobacteriaceae.g__Escherichia	rs17058001	T	C	0.181601	0.0405322	0.059268	6	130150468	5602	7.44935e-06	0.00357061	20.0671
p__Proteobacteria.c__Gammaproteobacteria.o__Enterobacteriales.f__Enterobacteriaceae.g__Escherichia	rs2791437	A	G	-0.116971	0.0252604	0.192315	9	125844582	5602	3.64605e-06	0.00381305	21.4348
p__Proteobacteria.c__Gammaproteobacteria.o__Enterobacteriales.f__Enterobacteriaceae.g__Escherichia	rs2362966	C	G	0.184059	0.0411597	0.066988	10	125560687	5602	7.75516e-06	0.00355697	19.9902
p__Proteobacteria.c__Gammaproteobacteria.o__Enterobacteriales.f__Enterobacteriaceae.g__Escherichia	rs1983438	G	A	0.0865054	0.0195812	0.388413	12	61444056	5602	9.97191e-06	0.0034718	19.5098
p__Proteobacteria.c__Gammaproteobacteria.o__Enterobacteriales.f__Enterobacteriaceae.g__Escherichia	rs1246347	G	C	0.091836	0.0199224	0.355647	12	131911441	5602	4.03276e-06	0.00377881	21.2416
p__Proteobacteria.c__Gammaproteobacteria.o__Enterobacteriales.f__Enterobacteriaceae.g__Escherichia.s__Escherichia_coli	rs12623651	A	C	-0.106305	0.0237186	0.347274	2	20684657	4040	7.39714e-06	0.0049476	20.0777
p__Proteobacteria.c__Gammaproteobacteria.o__Enterobacteriales.f__Enterobacteriaceae.g__Escherichia.s__Escherichia_coli	rs2600191	G	T	-0.120105	0.0243014	0.621669	3	9322660	4040	7.72041e-07	0.0060098	24.4143
p__Proteobacteria.c__Gammaproteobacteria.o__Enterobacteriales.f__Enterobacteriaceae.g__Escherichia.s__Escherichia_coli	rs17729286	A	C	-0.20256	0.0456221	0.0631649	4	1101148	4040	8.99824e-06	0.00485579	19.7033
p__Proteobacteria.c__Gammaproteobacteria.o__Enterobacteriales.f__Enterobacteriaceae.g__Escherichia.s__Escherichia_coli	rs10024750	C	T	0.104523	0.0224092	0.56448	4	5647018	4040	3.0969e-06	0.0053562	21.7448
p__Proteobacteria.c__Gammaproteobacteria.o__Enterobacteriales.f__Enterobacteriaceae.g__Escherichia.s__Escherichia_coli	rs6857075	C	T	0.104214	0.0225159	0.420368	4	146937467	4040	3.6841e-06	0.00527465	21.412
p__Proteobacteria.c__Gammaproteobacteria.o__Enterobacteriales.f__Enterobacteriaceae.g__Escherichia.s__Escherichia_coli	rs9466145	A	C	-0.105919	0.0229081	0.549311	6	21677060	4040	3.77059e-06	0.00526375	21.3675
p__Proteobacteria.c__Gammaproteobacteria.o__Enterobacteriales.f__Enterobacteriaceae.g__Escherichia.s__Escherichia_coli	rs75297146	C	T	-0.235198	0.0504335	0.0541269	8	3004551	4040	3.10836e-06	0.00535446	21.7377
p__Proteobacteria.c__Gammaproteobacteria.o__Enterobacteriales.f__Enterobacteriaceae.g__Escherichia.s__Escherichia_coli	rs62578888	A	G	0.119345	0.023481	0.576574	9	129613130	4040	3.72291e-07	0.00635365	25.8201
p__Proteobacteria.c__Gammaproteobacteria.o__Enterobacteriales.f__Enterobacteriaceae.g__Escherichia.s__Escherichia_coli	rs10752292	G	A	-0.118953	0.0249473	0.723602	10	13347821	4040	1.85915e-06	0.00559607	22.7241
p__Proteobacteria.c__Gammaproteobacteria.o__Enterobacteriales.f__Enterobacteriaceae.g__Escherichia.s__Escherichia_coli	rs11149171	C	T	-0.151409	0.0307603	0.153328	13	25235968	4040	8.55648e-07	0.00596136	24.2163
p__Proteobacteria.c__Gammaproteobacteria.o__Enterobacteriales.f__Enterobacteriaceae.g__Escherichia.s__Escherichia_coli	rs78009268	T	C	0.20892	0.0418614	0.0776471	13	96188617	4040	6.0144e-07	0.00612748	24.8953
p__Proteobacteria.c__Gammaproteobacteria.o__Enterobacteriales.f__Enterobacteriaceae.g__Escherichia.s__Escherichia_coli	rs731362	G	C	0.120347	0.025477	0.322101	19	46585509	4040	2.31514e-06	0.00549293	22.3029
p__Proteobacteria.c__Gammaproteobacteria.o__Enterobacteriales.f__Enterobacteriaceae.g__Escherichia.s__Escherichia_unclassified	rs10900435	G	A	0.0958589	0.0208596	0.409844	1	204973138	4971	4.31871e-06	0.00423025	21.1094
p__Proteobacteria.c__Gammaproteobacteria.o__Enterobacteriales.f__Enterobacteriaceae.g__Escherichia.s__Escherichia_unclassified	rs115534005	C	T	0.244256	0.0481471	0.0506183	5	44055894	4971	3.91367e-07	0.00515065	25.7261
p__Proteobacteria.c__Gammaproteobacteria.o__Enterobacteriales.f__Enterobacteriaceae.g__Escherichia.s__Escherichia_unclassified	rs112644714	G	A	0.178526	0.0401635	0.0896612	6	10108495	4971	8.79017e-06	0.00395888	19.7499
p__Proteobacteria.c__Gammaproteobacteria.o__Enterobacteriales.f__Enterobacteriaceae.g__Escherichia.s__Escherichia_unclassified	rs12700345	G	C	-0.120102	0.0260325	0.179935	7	22134585	4971	3.95862e-06	0.00426353	21.2762
p__Proteobacteria.c__Gammaproteobacteria.o__Enterobacteriales.f__Enterobacteriaceae.g__Escherichia.s__Escherichia_unclassified	rs2791437	A	G	-0.126729	0.026727	0.191182	9	125844582	4971	2.12032e-06	0.00450243	22.4738
p__Proteobacteria.c__Gammaproteobacteria.o__Enterobacteriales.f__Enterobacteriaceae.g__Escherichia.s__Escherichia_unclassified	rs12300342	G	A	0.109002	0.0208365	0.367899	12	61422160	4971	1.6832e-07	0.00547509	27.3555
p__Proteobacteria.c__Gammaproteobacteria.o__Enterobacteriales.f__Enterobacteriaceae.g__Escherichia.s__Escherichia_unclassified	rs35630916	T	G	0.174552	0.0388198	0.0768958	13	78731727	4971	6.90888e-06	0.00405078	20.2102
p__Proteobacteria.c__Gammaproteobacteria.o__Pasteurellales	rs12254965	G	A	-0.194969	0.0437944	0.139658	10	127297038	2473	8.51087e-06	0.00795065	19.8035
p__Proteobacteria.c__Gammaproteobacteria.o__Pasteurellales	rs7132825	A	G	0.225746	0.0503199	0.0870785	12	1500603	2473	7.24961e-06	0.00807268	20.1099
p__Proteobacteria.c__Gammaproteobacteria.o__Pasteurellales	rs56162052	C	T	-0.1566	0.0334111	0.724504	17	36205502	2473	2.77143e-06	0.00880517	21.9509
p__Proteobacteria.c__Gammaproteobacteria.o__Pasteurellales.f__Pasteurellaceae	rs12254965	G	A	-0.194897	0.0437944	0.139658	10	127297038	2473	8.57587e-06	0.00794486	19.789
p__Proteobacteria.c__Gammaproteobacteria.o__Pasteurellales.f__Pasteurellaceae	rs7132825	A	G	0.22574	0.0503199	0.0870785	12	1500603	2473	7.25415e-06	0.00807221	20.1087
p__Proteobacteria.c__Gammaproteobacteria.o__Pasteurellales.f__Pasteurellaceae	rs56162052	C	T	-0.156607	0.033411	0.724504	17	36205502	2473	2.76868e-06	0.00880593	21.9528
p__Proteobacteria.c__Gammaproteobacteria.o__Pasteurellales.f__Pasteurellaceae.g__Haemophilus	rs7651754	C	T	-0.215544	0.0475535	0.109385	3	44175797	2453	5.82446e-06	0.00830591	20.5283
p__Proteobacteria.c__Gammaproteobacteria.o__Pasteurellales.f__Pasteurellaceae.g__Haemophilus	rs983309	G	T	-0.197113	0.043067	0.874439	8	9177732	2453	4.71937e-06	0.00846741	20.9309
p__Proteobacteria.c__Gammaproteobacteria.o__Pasteurellales.f__Pasteurellaceae.g__Haemophilus	rs7132825	A	G	0.230437	0.0506019	0.0865655	12	1500603	2453	5.26534e-06	0.00838337	20.7214
p__Proteobacteria.c__Gammaproteobacteria.o__Pasteurellales.f__Pasteurellaceae.g__Haemophilus	rs56162052	C	T	-0.159873	0.0336197	0.725439	17	36205502	2453	1.98111e-06	0.00913441	22.5948
p__Proteobacteria.c__Gammaproteobacteria.o__Pasteurellales.f__Pasteurellaceae.g__Haemophilus	rs76236729	T	C	0.188796	0.0426104	0.129339	18	8831132	2453	9.39052e-06	0.00793954	19.6156
p__Proteobacteria.c__Gammaproteobacteria.o__Pasteurellales.f__Pasteurellaceae.g__Haemophilus.s__Haemophilus_parainfluenzae	rs7651754	C	T	-0.212476	0.0476294	0.109978	3	44175797	2425	8.15693e-06	0.00813969	19.8843
p__Proteobacteria.c__Gammaproteobacteria.o__Pasteurellales.f__Pasteurellaceae.g__Haemophilus.s__Haemophilus_parainfluenzae	rs781762	A	G	0.265272	0.0600061	0.0735549	6	125244265	2425	9.83621e-06	0.00799453	19.5269
p__Proteobacteria.c__Gammaproteobacteria.o__Pasteurellales.f__Pasteurellaceae.g__Haemophilus.s__Haemophilus_parainfluenzae	rs28693594	C	A	-0.192657	0.0415618	0.151902	8	8602444	2425	3.56186e-06	0.00878291	21.4695
p__Proteobacteria.c__Gammaproteobacteria.o__Pasteurellales.f__Pasteurellaceae.g__Haemophilus.s__Haemophilus_parainfluenzae	rs7132825	A	G	0.227758	0.050722	0.0869464	12	1500603	2425	7.11184e-06	0.00824604	20.1463
p__Proteobacteria.c__Gammaproteobacteria.o__Pasteurellales.f__Pasteurellaceae.g__Haemophilus.s__Haemophilus_parainfluenzae	rs56162052	C	T	-0.162673	0.0337049	0.725856	17	36205502	2425	1.39028e-06	0.00951441	23.2749
p__Proteobacteria.c__Gammaproteobacteria.o__Pasteurellales.f__Pasteurellaceae.g__Haemophilus.s__Haemophilus_parainfluenzae	rs76236729	T	C	0.194651	0.0427432	0.1294	18	8831132	2425	5.26457e-06	0.00847946	20.7214
p__Verrucomicrobia	rs12710731	T	C	0.0908999	0.0199385	0.290693	2	16720355	6090	5.13919e-06	0.00340131	20.7779
p__Verrucomicrobia	rs4670221	G	C	-0.0901857	0.0201434	0.308248	2	38050232	6090	7.56346e-06	0.00328069	20.0386
p__Verrucomicrobia	rs6823767	C	T	0.0928241	0.02072	0.261341	4	151295085	6090	7.46675e-06	0.0032847	20.0632
p__Verrucomicrobia	rs68058313	T	C	0.191006	0.039289	0.0641869	5	24990890	6090	1.16469e-06	0.0038659	23.6269
p__Verrucomicrobia	rs1298928	G	T	0.106846	0.0236374	0.182956	5	118836004	6090	6.17828e-06	0.00334382	20.4255
p__Verrucomicrobia	rs9368149	G	A	-0.124428	0.0259939	0.172487	6	20097305	6090	1.69456e-06	0.00374838	22.906
p__Verrucomicrobia	rs36119306	T	A	0.108912	0.0234524	0.197307	6	37707962	6090	3.41821e-06	0.00352875	21.5591
p__Verrucomicrobia	rs7912369	G	A	0.088365	0.0199345	0.702824	10	2005604	6090	9.30323e-06	0.00321613	19.643
p__Verrucomicrobia	rs4075877	T	C	-0.0852507	0.0189657	0.586452	11	67567936	6090	6.95748e-06	0.00330675	20.1983
p__Verrucomicrobia	rs166570	G	C	-0.0894324	0.0190783	0.636465	12	65405314	6090	2.76346e-06	0.00359526	21.9669
p__Verrucomicrobia	rs55926131	T	C	-0.105945	0.020256	0.611517	12	115085267	6090	1.69222e-07	0.0044719	27.3472
p__Verrucomicrobia	rs35895642	T	C	0.109958	0.0229035	0.198579	15	37816202	6090	1.57958e-06	0.00377039	23.041
p__Verrucomicrobia	rs1532932	G	A	-0.0999821	0.0223102	0.786723	16	10082174	6090	7.4134e-06	0.00328694	20.0769
p__Verrucomicrobia	rs79041579	A	G	0.127256	0.0244438	0.1829	17	47860915	6090	1.92872e-07	0.00443073	27.0944
p__Verrucomicrobia	rs2523176	T	C	0.109569	0.0241816	0.204089	19	2272309	6090	5.86781e-06	0.00335991	20.5241
p__Verrucomicrobia.c__Verrucomicrobiae	rs12710731	T	C	0.0908998	0.0199385	0.290693	2	16720355	6090	5.13932e-06	0.00340131	20.7778
p__Verrucomicrobia.c__Verrucomicrobiae	rs4670221	G	C	-0.0901928	0.0201434	0.308248	2	38050232	6090	7.55088e-06	0.00328121	20.0418
p__Verrucomicrobia.c__Verrucomicrobiae	rs6823767	C	T	0.0928282	0.02072	0.261341	4	151295085	6090	7.45973e-06	0.003285	20.065
p__Verrucomicrobia.c__Verrucomicrobiae	rs68058313	T	C	0.190994	0.039289	0.0641869	5	24990890	6090	1.16641e-06	0.00386543	23.6241
p__Verrucomicrobia.c__Verrucomicrobiae	rs1298928	G	T	0.106841	0.0236374	0.182956	5	118836004	6090	6.18466e-06	0.00334349	20.4235
p__Verrucomicrobia.c__Verrucomicrobiae	rs9368149	G	A	-0.12443	0.0259939	0.172487	6	20097305	6090	1.69398e-06	0.00374849	22.9067
p__Verrucomicrobia.c__Verrucomicrobiae	rs36119306	T	A	0.108908	0.0234524	0.197307	6	37707962	6090	3.42085e-06	0.00352851	21.5577
p__Verrucomicrobia.c__Verrucomicrobiae	rs7912369	G	A	0.0883668	0.0199345	0.702824	10	2005604	6090	9.29928e-06	0.00321626	19.6438
p__Verrucomicrobia.c__Verrucomicrobiae	rs4075877	T	C	-0.0852446	0.0189657	0.586452	11	67567936	6090	6.96798e-06	0.00330627	20.1954
p__Verrucomicrobia.c__Verrucomicrobiae	rs166570	G	C	-0.0894444	0.0190782	0.636465	12	65405314	6090	2.75491e-06	0.00359623	21.9729
p__Verrucomicrobia.c__Verrucomicrobiae	rs55926131	T	C	-0.105935	0.0202559	0.611517	12	115085267	6090	1.69659e-07	0.00447109	27.3422
p__Verrucomicrobia.c__Verrucomicrobiae	rs35895642	T	C	0.109956	0.0229035	0.198579	15	37816202	6090	1.58024e-06	0.00377026	23.0402
p__Verrucomicrobia.c__Verrucomicrobiae	rs1532932	G	A	-0.0999825	0.0223102	0.786723	16	10082174	6090	7.41284e-06	0.00328697	20.077
p__Verrucomicrobia.c__Verrucomicrobiae	rs79041579	A	G	0.127245	0.0244438	0.1829	17	47860915	6090	1.93354e-07	0.00442995	27.0895
p__Verrucomicrobia.c__Verrucomicrobiae	rs2523176	T	C	0.109566	0.0241816	0.204089	19	2272309	6090	5.87114e-06	0.00335973	20.523
p__Verrucomicrobia.c__Verrucomicrobiae.o__Verrucomicrobiales	rs12710731	T	C	0.0909006	0.0199385	0.290693	2	16720355	6090	5.13826e-06	0.00340137	20.7782
p__Verrucomicrobia.c__Verrucomicrobiae.o__Verrucomicrobiales	rs4670221	G	C	-0.0901992	0.0201434	0.308248	2	38050232	6090	7.53973e-06	0.00328167	20.0446
p__Verrucomicrobia.c__Verrucomicrobiae.o__Verrucomicrobiales	rs6823767	C	T	0.0928213	0.02072	0.261341	4	151295085	6090	7.47136e-06	0.00328451	20.062
p__Verrucomicrobia.c__Verrucomicrobiae.o__Verrucomicrobiales	rs68058313	T	C	0.190993	0.039289	0.0641869	5	24990890	6090	1.16664e-06	0.00386537	23.6237
p__Verrucomicrobia.c__Verrucomicrobiae.o__Verrucomicrobiales	rs1298928	G	T	0.106828	0.0236374	0.182956	5	118836004	6090	6.20019e-06	0.00334271	20.4187
p__Verrucomicrobia.c__Verrucomicrobiae.o__Verrucomicrobiales	rs9368149	G	A	-0.124432	0.0259939	0.172487	6	20097305	6090	1.69311e-06	0.00374865	22.9076
p__Verrucomicrobia.c__Verrucomicrobiae.o__Verrucomicrobiales	rs36119306	T	A	0.10891	0.0234524	0.197307	6	37707962	6090	3.41969e-06	0.00352862	21.5583
p__Verrucomicrobia.c__Verrucomicrobiae.o__Verrucomicrobiales	rs7912369	G	A	0.088363	0.0199345	0.702824	10	2005604	6090	9.30737e-06	0.00321599	19.6421
p__Verrucomicrobia.c__Verrucomicrobiae.o__Verrucomicrobiales	rs4075877	T	C	-0.0852342	0.0189657	0.586452	11	67567936	6090	6.98598e-06	0.00330547	20.1904
p__Verrucomicrobia.c__Verrucomicrobiae.o__Verrucomicrobiales	rs166570	G	C	-0.0894474	0.0190782	0.636465	12	65405314	6090	2.7528e-06	0.00359647	21.9744
p__Verrucomicrobia.c__Verrucomicrobiae.o__Verrucomicrobiales	rs55926131	T	C	-0.105929	0.0202559	0.611517	12	115085267	6090	1.69929e-07	0.00447059	27.3391
p__Verrucomicrobia.c__Verrucomicrobiae.o__Verrucomicrobiales	rs35895642	T	C	0.109955	0.0229035	0.198579	15	37816202	6090	1.58046e-06	0.00377022	23.04
p__Verrucomicrobia.c__Verrucomicrobiae.o__Verrucomicrobiales	rs1532932	G	A	-0.099981	0.0223102	0.786723	16	10082174	6090	7.41504e-06	0.00328687	20.0765
p__Verrucomicrobia.c__Verrucomicrobiae.o__Verrucomicrobiales	rs79041579	A	G	0.127237	0.0244437	0.1829	17	47860915	6090	1.93689e-07	0.0044294	27.0862
p__Verrucomicrobia.c__Verrucomicrobiae.o__Verrucomicrobiales	rs2523176	T	C	0.10957	0.0241816	0.204089	19	2272309	6090	5.86649e-06	0.00335998	20.5245
p__Verrucomicrobia.c__Verrucomicrobiae.o__Verrucomicrobiales.f__Verrucomicrobiaceae	rs12710731	T	C	0.0909052	0.0199384	0.290693	2	16720355	6090	5.13256e-06	0.00340172	20.7803
p__Verrucomicrobia.c__Verrucomicrobiae.o__Verrucomicrobiales.f__Verrucomicrobiaceae	rs4670221	G	C	-0.0902038	0.0201434	0.308248	2	38050232	6090	7.53145e-06	0.00328201	20.0467
p__Verrucomicrobia.c__Verrucomicrobiae.o__Verrucomicrobiales.f__Verrucomicrobiaceae	rs6823767	C	T	0.0928291	0.0207199	0.261341	4	151295085	6090	7.45799e-06	0.00328507	20.0654
p__Verrucomicrobia.c__Verrucomicrobiae.o__Verrucomicrobiales.f__Verrucomicrobiaceae	rs68058313	T	C	0.191014	0.039289	0.0641869	5	24990890	6090	1.16343e-06	0.00386624	23.629
p__Verrucomicrobia.c__Verrucomicrobiae.o__Verrucomicrobiales.f__Verrucomicrobiaceae	rs1298928	G	T	0.106836	0.0236374	0.182956	5	118836004	6090	6.19021e-06	0.00334321	20.4218
p__Verrucomicrobia.c__Verrucomicrobiae.o__Verrucomicrobiales.f__Verrucomicrobiaceae	rs9368149	G	A	-0.124435	0.0259939	0.172487	6	20097305	6090	1.69206e-06	0.00374884	22.9088
p__Verrucomicrobia.c__Verrucomicrobiae.o__Verrucomicrobiales.f__Verrucomicrobiaceae	rs36119306	T	A	0.108913	0.0234524	0.197307	6	37707962	6090	3.4172e-06	0.00352885	21.5597
p__Verrucomicrobia.c__Verrucomicrobiae.o__Verrucomicrobiales.f__Verrucomicrobiaceae	rs7912369	G	A	0.088377	0.0199345	0.702824	10	2005604	6090	9.27693e-06	0.00321701	19.6484
p__Verrucomicrobia.c__Verrucomicrobiae.o__Verrucomicrobiales.f__Verrucomicrobiaceae	rs4075877	T	C	-0.0852424	0.0189657	0.586452	11	67567936	6090	6.97158e-06	0.00330611	20.1944
p__Verrucomicrobia.c__Verrucomicrobiae.o__Verrucomicrobiales.f__Verrucomicrobiaceae	rs166570	G	C	-0.0894416	0.0190782	0.636465	12	65405314	6090	2.75678e-06	0.00359602	21.9716
p__Verrucomicrobia.c__Verrucomicrobiae.o__Verrucomicrobiales.f__Verrucomicrobiaceae	rs55926131	T	C	-0.105931	0.0202559	0.611517	12	115085267	6090	1.69828e-07	0.00447077	27.3403
p__Verrucomicrobia.c__Verrucomicrobiae.o__Verrucomicrobiales.f__Verrucomicrobiaceae	rs35895642	T	C	0.109943	0.0229035	0.198579	15	37816202	6090	1.58454e-06	0.00376941	23.035
p__Verrucomicrobia.c__Verrucomicrobiae.o__Verrucomicrobiales.f__Verrucomicrobiaceae	rs1532932	G	A	-0.0999736	0.0223101	0.786723	16	10082174	6090	7.42641e-06	0.00328639	20.0735
p__Verrucomicrobia.c__Verrucomicrobiae.o__Verrucomicrobiales.f__Verrucomicrobiaceae	rs79041579	A	G	0.127241	0.0244437	0.1829	17	47860915	6090	1.93488e-07	0.00442973	27.0882
p__Verrucomicrobia.c__Verrucomicrobiae.o__Verrucomicrobiales.f__Verrucomicrobiaceae	rs2523176	T	C	0.109575	0.0241815	0.204089	19	2272309	6090	5.86081e-06	0.00336028	20.5264
p__Verrucomicrobia.c__Verrucomicrobiae.o__Verrucomicrobiales.f__Verrucomicrobiaceae.g__Akkermansia	rs12710731	T	C	0.0910033	0.019938	0.290693	2	16720355	6090	5.0115e-06	0.00340917	20.826
p__Verrucomicrobia.c__Verrucomicrobiae.o__Verrucomicrobiales.f__Verrucomicrobiaceae.g__Akkermansia	rs4670221	G	C	-0.0902391	0.020143	0.308248	2	38050232	6090	7.46681e-06	0.0032847	20.0632
p__Verrucomicrobia.c__Verrucomicrobiae.o__Verrucomicrobiales.f__Verrucomicrobiaceae.g__Akkermansia	rs6823767	C	T	0.0928428	0.0207196	0.261341	4	151295085	6090	7.43207e-06	0.00328616	20.0721
p__Verrucomicrobia.c__Verrucomicrobiae.o__Verrucomicrobiales.f__Verrucomicrobiaceae.g__Akkermansia	rs68058313	T	C	0.190878	0.0392882	0.0641869	5	24990890	6090	1.1833e-06	0.00386093	23.5964
p__Verrucomicrobia.c__Verrucomicrobiae.o__Verrucomicrobiales.f__Verrucomicrobiaceae.g__Akkermansia	rs1298928	G	T	0.106723	0.0236369	0.182956	5	118836004	6090	6.32938e-06	0.00333627	20.3792
p__Verrucomicrobia.c__Verrucomicrobiae.o__Verrucomicrobiales.f__Verrucomicrobiaceae.g__Akkermansia	rs9368149	G	A	-0.124406	0.0259934	0.172487	6	20097305	6090	1.70068e-06	0.00374725	22.8991
p__Verrucomicrobia.c__Verrucomicrobiae.o__Verrucomicrobiales.f__Verrucomicrobiaceae.g__Akkermansia	rs36119306	T	A	0.108922	0.0234519	0.197307	6	37707962	6090	3.40912e-06	0.00352959	21.5642
p__Verrucomicrobia.c__Verrucomicrobiae.o__Verrucomicrobiales.f__Verrucomicrobiaceae.g__Akkermansia	rs7912369	G	A	0.0884855	0.0199341	0.702824	10	2005604	6090	9.04193e-06	0.00322501	19.6974
p__Verrucomicrobia.c__Verrucomicrobiae.o__Verrucomicrobiales.f__Verrucomicrobiaceae.g__Akkermansia	rs4075877	T	C	-0.0853202	0.0189653	0.586452	11	67567936	6090	6.83557e-06	0.00331226	20.2321
p__Verrucomicrobia.c__Verrucomicrobiae.o__Verrucomicrobiales.f__Verrucomicrobiaceae.g__Akkermansia	rs166570	G	C	-0.0893902	0.0190779	0.636465	12	65405314	6090	2.7921e-06	0.00359204	21.9472
p__Verrucomicrobia.c__Verrucomicrobiae.o__Verrucomicrobiales.f__Verrucomicrobiaceae.g__Akkermansia	rs55926131	T	C	-0.105925	0.0202555	0.611517	12	115085267	6090	1.70043e-07	0.00447038	27.3379
p__Verrucomicrobia.c__Verrucomicrobiae.o__Verrucomicrobiales.f__Verrucomicrobiaceae.g__Akkermansia	rs35895642	T	C	0.109922	0.0229031	0.198579	15	37816202	6090	1.59122e-06	0.00376809	23.0269
p__Verrucomicrobia.c__Verrucomicrobiae.o__Verrucomicrobiales.f__Verrucomicrobiaceae.g__Akkermansia	rs1532932	G	A	-0.100048	0.0223097	0.786723	16	10082174	6090	7.30848e-06	0.00329139	20.1041
p__Verrucomicrobia.c__Verrucomicrobiae.o__Verrucomicrobiales.f__Verrucomicrobiaceae.g__Akkermansia	rs79041579	A	G	0.127155	0.0244433	0.1829	17	47860915	6090	1.9709e-07	0.00442393	27.0526
p__Verrucomicrobia.c__Verrucomicrobiae.o__Verrucomicrobiales.f__Verrucomicrobiaceae.g__Akkermansia	rs2523176	T	C	0.10972	0.0241811	0.204089	19	2272309	6090	5.69447e-06	0.00336927	20.5815
p__Verrucomicrobia.c__Verrucomicrobiae.o__Verrucomicrobiales.f__Verrucomicrobiaceae.g__Akkermansia.s__Akkermansia_muciniphila	rs12710731	T	C	0.0907615	0.0199387	0.290693	2	16720355	6090	5.31295e-06	0.00339093	20.7142
p__Verrucomicrobia.c__Verrucomicrobiae.o__Verrucomicrobiales.f__Verrucomicrobiaceae.g__Akkermansia.s__Akkermansia_muciniphila	rs4670221	G	C	-0.0903199	0.0201436	0.308248	2	38050232	6090	7.33244e-06	0.00329037	20.0979
p__Verrucomicrobia.c__Verrucomicrobiae.o__Verrucomicrobiales.f__Verrucomicrobiaceae.g__Akkermansia.s__Akkermansia_muciniphila	rs68058313	T	C	0.191654	0.0392894	0.0641869	5	24990890	6090	1.07161e-06	0.00389202	23.7872
p__Verrucomicrobia.c__Verrucomicrobiae.o__Verrucomicrobiales.f__Verrucomicrobiaceae.g__Akkermansia.s__Akkermansia_muciniphila	rs1298928	G	T	0.107047	0.0236377	0.182956	5	118836004	6090	5.93596e-06	0.00335631	20.502
p__Verrucomicrobia.c__Verrucomicrobiae.o__Verrucomicrobiales.f__Verrucomicrobiaceae.g__Akkermansia.s__Akkermansia_muciniphila	rs9368149	G	A	-0.124355	0.0259942	0.172487	6	20097305	6090	1.71863e-06	0.00374396	22.8789
p__Verrucomicrobia.c__Verrucomicrobiae.o__Verrucomicrobiales.f__Verrucomicrobiaceae.g__Akkermansia.s__Akkermansia_muciniphila	rs36119306	T	A	0.10858	0.0234526	0.197307	6	37707962	6090	3.66112e-06	0.00350729	21.4275
p__Verrucomicrobia.c__Verrucomicrobiae.o__Verrucomicrobiales.f__Verrucomicrobiaceae.g__Akkermansia.s__Akkermansia_muciniphila	rs7912369	G	A	0.0885333	0.0199347	0.702824	10	2005604	6090	8.94722e-06	0.00322829	19.7175
p__Verrucomicrobia.c__Verrucomicrobiae.o__Verrucomicrobiales.f__Verrucomicrobiaceae.g__Akkermansia.s__Akkermansia_muciniphila	rs4075877	T	C	-0.0845547	0.0189659	0.586452	11	67567936	6090	8.26333e-06	0.00325309	19.8694
p__Verrucomicrobia.c__Verrucomicrobiae.o__Verrucomicrobiales.f__Verrucomicrobiaceae.g__Akkermansia.s__Akkermansia_muciniphila	rs166570	G	C	-0.0890822	0.0190784	0.636465	12	65405314	6090	3.02285e-06	0.0035672	21.7948
p__Verrucomicrobia.c__Verrucomicrobiae.o__Verrucomicrobiales.f__Verrucomicrobiaceae.g__Akkermansia.s__Akkermansia_muciniphila	rs55926131	T	C	-0.106116	0.0202561	0.611517	12	115085267	6090	1.61726e-07	0.00448616	27.4348
p__Verrucomicrobia.c__Verrucomicrobiae.o__Verrucomicrobiales.f__Verrucomicrobiaceae.g__Akkermansia.s__Akkermansia_muciniphila	rs35895642	T	C	0.109958	0.0229038	0.198579	15	37816202	6090	1.5799e-06	0.00377033	23.0406
p__Verrucomicrobia.c__Verrucomicrobiae.o__Verrucomicrobiales.f__Verrucomicrobiaceae.g__Akkermansia.s__Akkermansia_muciniphila	rs1532932	G	A	-0.0995889	0.0223104	0.786723	16	10082174	6090	8.05212e-06	0.00326116	19.9189
p__Verrucomicrobia.c__Verrucomicrobiae.o__Verrucomicrobiales.f__Verrucomicrobiaceae.g__Akkermansia.s__Akkermansia_muciniphila	rs79041579	A	G	0.127401	0.024444	0.1829	17	47860915	6090	1.86847e-07	0.00444072	27.1557
p__Verrucomicrobia.c__Verrucomicrobiae.o__Verrucomicrobiales.f__Verrucomicrobiaceae.g__Akkermansia.s__Akkermansia_muciniphila	rs2523176	T	C	0.110284	0.0241818	0.204089	19	2272309	6090	5.10001e-06	0.0034037	20.7925
The instruments of Immune cells
Exposure	SNP	Effect allele	Other allele	Beta	Standard error	Effect allele frequency	Chrosome	Position	Samplesize	P value	R2	F statistics
IgD+ CD38dim B cell %B cell || id:ebi-a-GCST90001393	rs9459562	C	G	0.1101	0.02478	0.4346	6	166502048	3657	9.179e-06	0.00536919	19.7303
IgD+ CD38dim B cell %B cell || id:ebi-a-GCST90001393	rs6998850	G	A	0.1204	0.02683	0.3018	8	61848028	3657	7.459e-06	0.00547648	20.1268
IgD+ CD38dim B cell %B cell || id:ebi-a-GCST90001393	rs7595353	C	T	-0.1211	0.02671	0.3054	2	229232050	3657	6.02e-06	0.00558961	20.5448
IgD+ CD38dim B cell %B cell || id:ebi-a-GCST90001393	rs546147740	C	T	0.763	0.1665	0.0051	8	4318676	3657	4.755e-06	0.00570964	20.9886
IgD+ CD38dim B cell %B cell || id:ebi-a-GCST90001393	rs75766272	T	C	0.3861	0.08587	0.0201	1	8009985	3657	7.143e-06	0.00549791	20.2059
IgD+ CD38dim B cell %B cell || id:ebi-a-GCST90001393	rs9865821	A	C	0.115	0.02558	0.6459	3	7014131	3657	7.162e-06	0.00549637	20.2003
IgD+ CD38dim B cell %B cell || id:ebi-a-GCST90001393	rs6835759	G	A	0.1189	0.02486	0.4701	4	170328209	3657	1.795e-06	0.00621625	22.8625
IgD+ CD38dim B cell %B cell || id:ebi-a-GCST90001393	rs2301101	G	T	-0.187	0.03994	0.1097	5	83420407	3657	2.935e-06	0.00595863	21.9094
IgD+ CD38dim B cell %B cell || id:ebi-a-GCST90001393	rs62488766	G	A	-0.3635	0.08066	0.0283	8	12518295	3657	6.802e-06	0.00552284	20.2981
IgD+ CD38dim B cell %B cell || id:ebi-a-GCST90001393	rs73909843	C	T	0.2092	0.0466	0.0764	20	49554764	3657	7.391e-06	0.00548075	20.1425
IgD+ CD38dim B cell %B cell || id:ebi-a-GCST90001393	rs60521331	A	G	0.1107	0.02463	0.5022	17	8639905	3657	7.242e-06	0.0054935	20.1897
IgD+ CD38dim B cell %B cell || id:ebi-a-GCST90001393	rs34157595	C	T	0.1327	0.02673	0.3154	17	49200947	3657	7.233e-07	0.00669425	24.6324
IgD+ CD38dim B cell %B cell || id:ebi-a-GCST90001393	rs61912200	A	T	1.216	0.2655	0.0022	12	1637126	3657	4.819e-06	0.00570334	20.9653
IgD+ CD38dim B cell %B cell || id:ebi-a-GCST90001393	rs78958229	T	C	0.2934	0.0591	0.044	21	39363957	3657	7.217e-07	0.00669427	24.6325
IgD+ CD38dim B cell %B cell || id:ebi-a-GCST90001393	rs4811007	G	A	0.1261	0.02461	0.4837	20	48839604	3657	3.127e-07	0.00712812	26.2403
IgD+ CD38dim B cell %B cell || id:ebi-a-GCST90001393	rs78269238	T	C	-0.2771	0.05349	0.0582	14	65673804	3657	2.345e-07	0.00728497	26.8219
IgD+ CD38dim B cell %B cell || id:ebi-a-GCST90001393	rs329966	G	A	-0.1265	0.02461	0.5425	19	53070617	3657	2.904e-07	0.00717309	26.4071
IgD+ CD38- B cell %B cell || id:ebi-a-GCST90001395	rs113398446	C	A	0.1793	0.03256	0.1687	6	161871755	3657	3.912e-08	0.00822395	30.3078
IgD+ CD38- B cell %B cell || id:ebi-a-GCST90001395	rs2251199	G	A	0.1168	0.02572	0.628	8	14671281	3657	5.738e-06	0.00560759	20.6113
IgD+ CD38- B cell %B cell || id:ebi-a-GCST90001395	rs1512044	A	G	0.202	0.03882	0.1084	3	188624425	3657	2.07e-07	0.00734959	27.0616
IgD+ CD38- B cell %B cell || id:ebi-a-GCST90001395	rs12122084	A	G	-0.1408	0.03104	0.1916	1	111914431	3657	5.939e-06	0.005595	20.5648
IgD+ CD38- B cell %B cell || id:ebi-a-GCST90001395	rs62502412	T	A	0.1209	0.02712	0.2759	8	28265475	3657	8.584e-06	0.00540499	19.8626
IgD+ CD38- B cell %B cell || id:ebi-a-GCST90001395	rs115802369	G	A	-0.4129	0.0922	0.0175	6	5380890	3657	7.765e-06	0.00545416	20.0443
IgD+ CD38- B cell %B cell || id:ebi-a-GCST90001395	rs2621369	T	C	0.1498	0.03155	0.2901	6	32768285	3657	2.131e-06	0.00612676	22.5314
IgD+ CD38- B cell %B cell || id:ebi-a-GCST90001395	rs10254361	T	G	0.1333	0.02899	0.2404	7	119564205	3657	4.401e-06	0.00574825	21.1313
IgD+ CD38- B cell %B cell || id:ebi-a-GCST90001395	rs6912701	T	C	0.2539	0.05434	0.0734	6	32383573	3657	3.089e-06	0.00593439	21.8197
IgD+ CD38- B cell %B cell || id:ebi-a-GCST90001395	rs148952274	T	C	-2.911	0.6469	0.0004	9	37982527	3657	7.01e-06	0.00550664	20.2382
IgD+ CD38- B cell %B cell || id:ebi-a-GCST90001395	rs78009119	G	T	-0.4914	0.1063	0.0137	5	136421498	3657	3.884e-06	0.00580963	21.3583
IgD+ CD38- B cell %B cell || id:ebi-a-GCST90001395	rs7012048	C	T	0.1407	0.0311	0.1874	8	29631839	3657	6.254e-06	0.00556568	20.4564
IgD+ CD38- B cell %B cell || id:ebi-a-GCST90001395	rs10111625	G	A	-0.1169	0.02611	0.5384	8	79595404	3657	7.721e-06	0.0054515	20.0345
IgD+ CD38- B cell %B cell || id:ebi-a-GCST90001395	rs329966	G	A	0.1246	0.02445	0.5425	19	53070617	3657	3.627e-07	0.00705148	25.9562
IgD+ CD38- B cell %B cell || id:ebi-a-GCST90001395	rs10444793	A	G	-0.4608	0.09102	0.018	15	44517689	3657	4.349e-07	0.00695974	25.6161
IgD+ CD38- B cell %B cell || id:ebi-a-GCST90001395	rs76376526	T	C	0.4948	0.1101	0.0133	4	109408667	3657	7.206e-06	0.00549247	20.1859
IgD+ CD38- B cell %B cell || id:ebi-a-GCST90001395	rs11150426	C	G	-0.1169	0.02444	0.5386	16	81986583	3657	1.781e-06	0.00621718	22.8659
IgD+ CD38- B cell %B cell || id:ebi-a-GCST90001395	rs34843244	T	A	0.308	0.06835	0.033	5	90267368	3657	6.806e-06	0.00552198	20.2949
IgD+ CD38- B cell %B cell || id:ebi-a-GCST90001395	rs79870102	G	A	0.9733	0.216	0.0033	12	66341509	3657	6.835e-06	0.00552149	20.2931
IgD+ CD38- B cell %B cell || id:ebi-a-GCST90001395	rs73909843	C	T	-0.2138	0.04629	0.0764	20	49554764	3657	4.009e-06	0.00579949	21.3208
IgD+ CD38- B cell %B cell || id:ebi-a-GCST90001395	rs1959342	T	A	0.112	0.02529	0.3589	14	20673865	3657	9.81e-06	0.00533446	19.602
IgD+ CD38- B cell %B cell || id:ebi-a-GCST90001395	rs147135384	C	T	-2.756	0.6192	0.0004	15	40195637	3657	8.783e-06	0.00538797	19.7997
IgD+ CD38- B cell %B cell || id:ebi-a-GCST90001395	rs181771926	A	G	-0.5276	0.1101	0.0126	16	52294553	3657	1.73e-06	0.0062401	22.9508
IgD+ CD38- B cell %B cell || id:ebi-a-GCST90001395	rs77762131	C	G	0.3388	0.05748	0.045	14	96205838	3657	4.101e-09	0.0094107	34.7229
IgD+ CD38- B cell %B cell || id:ebi-a-GCST90001395	rs35050775	T	G	0.3463	0.07724	0.0268	20	8003880	3657	7.539e-06	0.00546657	20.0901
IgD+ CD38- B cell Absolute Count || id:ebi-a-GCST90001396	rs1158784	T	A	0.174	0.03801	0.1554	6	32758761	3656	4.884e-06	0.00569921	20.9443
IgD+ CD38- B cell Absolute Count || id:ebi-a-GCST90001396	rs7809268	C	T	-0.2247	0.04918	0.0687	7	96302607	3656	5.072e-06	0.00567741	20.8637
IgD+ CD38- B cell Absolute Count || id:ebi-a-GCST90001396	rs10866982	A	G	-0.1114	0.02467	0.4751	8	5127400	3656	6.493e-06	0.00554639	20.3795
IgD+ CD38- B cell Absolute Count || id:ebi-a-GCST90001396	rs12216018	T	C	-0.1686	0.03603	0.1415	6	130514590	3656	2.988e-06	0.0059537	21.8851
IgD+ CD38- B cell Absolute Count || id:ebi-a-GCST90001396	rs144625305	T	C	0.6074	0.1364	0.0086	7	7871676	3656	8.7e-06	0.00539468	19.8191
IgD+ CD38- B cell Absolute Count || id:ebi-a-GCST90001396	rs7909504	A	G	-0.165	0.03707	0.1358	10	32174610	3656	8.791e-06	0.00538976	19.8009
IgD+ CD38- B cell Absolute Count || id:ebi-a-GCST90001396	rs71615254	C	A	-0.278	0.0622	0.0406	4	178658413	3656	8.085e-06	0.00543421	19.9651
IgD+ CD38- B cell Absolute Count || id:ebi-a-GCST90001396	rs146127735	A	G	0.3025	0.06424	0.0383	5	502938	3656	2.593e-06	0.00602847	22.1616
IgD+ CD38- B cell Absolute Count || id:ebi-a-GCST90001396	rs149701635	G	C	-0.3526	0.07768	0.0263	3	44741083	3656	5.848e-06	0.00560402	20.5925
IgD+ CD38- B cell Absolute Count || id:ebi-a-GCST90001396	rs10493766	G	A	-0.1336	0.02933	0.233	1	85945660	3656	5.433e-06	0.00564319	20.7372
IgD+ CD38- B cell Absolute Count || id:ebi-a-GCST90001396	rs12763172	C	T	0.1258	0.02784	0.7213	10	85447519	3656	6.385e-06	0.0055539	20.4073
IgD+ CD38- B cell Absolute Count || id:ebi-a-GCST90001396	rs146687492	T	G	-0.3372	0.07361	0.0291	11	125619694	3656	4.769e-06	0.00570702	20.9732
IgD+ CD38- B cell Absolute Count || id:ebi-a-GCST90001396	rs12874404	G	A	0.1363	0.02669	0.3256	13	108993494	3656	3.416e-07	0.00708274	26.065
IgD+ CD38- B cell Absolute Count || id:ebi-a-GCST90001396	rs79207264	A	G	0.1854	0.03946	0.1184	3	96406408	3656	2.736e-06	0.00600184	22.0632
IgD+ CD38- B cell Absolute Count || id:ebi-a-GCST90001396	rs10444793	A	G	-0.4107	0.09229	0.0181	15	44517689	3656	8.838e-06	0.00538751	19.7926
IgD+ CD38- B cell Absolute Count || id:ebi-a-GCST90001396	rs1529727	G	T	0.1176	0.02521	0.5581	19	11164067	3656	3.207e-06	0.00591678	21.7486
IgD+ CD38- B cell Absolute Count || id:ebi-a-GCST90001396	rs9614226	G	T	-0.3974	0.08736	0.9792	22	44688150	3656	5.561e-06	0.00562825	20.682
IgD+ CD38- B cell Absolute Count || id:ebi-a-GCST90001396	rs77762131	C	G	0.3229	0.05806	0.045	14	96205838	3656	2.853e-08	0.00838913	30.9132
IgD+ CD38- B cell Absolute Count || id:ebi-a-GCST90001396	rs62235484	A	G	0.4628	0.09388	0.0175	21	41083050	3656	8.58e-07	0.00660324	24.2886
Unswitched memory B cell Absolute Count || id:ebi-a-GCST90001398	rs11737576	T	C	-0.2347	0.05231	0.0584	4	55923201	3656	7.425e-06	0.00547603	20.1196
Unswitched memory B cell Absolute Count || id:ebi-a-GCST90001398	rs75766272	T	C	-0.3814	0.08558	0.0201	1	8009985	3656	8.578e-06	0.00540328	19.8509
Unswitched memory B cell Absolute Count || id:ebi-a-GCST90001398	rs79831025	G	C	0.3026	0.06778	0.0334	6	40981212	3656	8.294e-06	0.0054221	19.9204
Unswitched memory B cell Absolute Count || id:ebi-a-GCST90001398	rs144625305	T	C	0.5999	0.1347	0.0086	7	7871676	3656	8.699e-06	0.00539593	19.8237
Unswitched memory B cell Absolute Count || id:ebi-a-GCST90001398	rs2436878	G	A	0.2056	0.04549	0.077	8	103767171	3656	6.407e-06	0.00555633	20.4163
Unswitched memory B cell Absolute Count || id:ebi-a-GCST90001398	rs11794578	G	T	0.1114	0.02446	0.4521	9	808529	3656	5.417e-06	0.0056415	20.731
Unswitched memory B cell Absolute Count || id:ebi-a-GCST90001398	rs118092259	G	T	-0.2912	0.06306	0.0414	8	89432719	3656	4.001e-06	0.00579886	21.3126
Unswitched memory B cell Absolute Count || id:ebi-a-GCST90001398	rs4076316	A	T	-0.1331	0.02714	0.3005	6	167859623	3656	9.729e-07	0.00653556	24.038
Unswitched memory B cell Absolute Count || id:ebi-a-GCST90001398	rs143666202	A	G	0.268	0.05703	0.0502	14	77579227	3656	2.711e-06	0.00600401	22.0712
Unswitched memory B cell Absolute Count || id:ebi-a-GCST90001398	rs7254039	A	G	-0.2602	0.05799	0.0435	19	14993354	3656	7.425e-06	0.00547668	20.122
Unswitched memory B cell Absolute Count || id:ebi-a-GCST90001398	rs8014978	C	T	-0.123	0.02471	0.5737	14	94936964	3656	6.711e-07	0.00673171	24.7644
Unswitched memory B cell Absolute Count || id:ebi-a-GCST90001398	rs11657118	C	T	-0.1112	0.02412	0.475	17	2714118	3656	4.21e-06	0.00578005	21.2431
Unswitched memory B cell Absolute Count || id:ebi-a-GCST90001398	rs880311	T	C	-0.1813	0.04019	0.1034	16	8963504	3656	6.63e-06	0.00553532	20.3386
Unswitched memory B cell Absolute Count || id:ebi-a-GCST90001398	rs6032660	A	G	-0.1345	0.02641	0.6359	20	44730245	3656	3.658e-07	0.0070442	25.9221
Unswitched memory B cell Absolute Count || id:ebi-a-GCST90001398	rs55712190	T	C	0.214	0.04712	0.074	22	22613458	3656	5.758e-06	0.00561006	20.6148
Unswitched memory B cell Absolute Count || id:ebi-a-GCST90001398	rs112839090	A	G	-0.1468	0.03096	0.1972	12	119727983	3656	2.189e-06	0.00611197	22.4705
Unswitched memory B cell Absolute Count || id:ebi-a-GCST90001398	rs557577736	G	A	1.924	0.3849	0.001	13	46224092	3656	6.088e-07	0.00678813	24.9733
Unswitched memory B cell Absolute Count || id:ebi-a-GCST90001398	rs73192651	T	C	0.4968	0.08845	0.02	13	50212885	3656	2.094e-08	0.00855519	31.5304
Unswitched memory B cell Absolute Count || id:ebi-a-GCST90001398	rs12874404	G	A	0.1523	0.02639	0.3256	13	108993494	3656	8.623e-09	0.00902768	33.2877
Unswitched memory B cell Absolute Count || id:ebi-a-GCST90001398	rs145371905	T	G	0.4126	0.08871	0.0194	13	70325772	3656	3.43e-06	0.00588227	21.621
Unswitched memory B cell Absolute Count || id:ebi-a-GCST90001398	rs77762131	C	G	0.3067	0.05723	0.045	14	96205838	3656	8.866e-08	0.00779427	28.704
Unswitched memory B cell Absolute Count || id:ebi-a-GCST90001398	rs12461001	A	G	0.1184	0.02528	0.6291	19	14885525	3656	2.948e-06	0.0059641	21.9236
IgD- CD27- B cell %B cell || id:ebi-a-GCST90001399	rs76625665	T	G	-0.6497	0.144	0.0068	1	233049739	3657	6.613e-06	0.0055356	20.3453
IgD- CD27- B cell %B cell || id:ebi-a-GCST90001399	rs35661323	T	C	0.1158	0.02527	0.5505	7	44284783	3657	4.731e-06	0.00570946	20.9879
[truncated: 9,816 more rows]

## Sheet: Table S3
Table S3. The bidirectional two-sample Mendelian randomization (MR) analysis results between gut microbiota and Pancreatic cancer.
Mendelian Randomization analysis on the causal effect between Gut microbiota and Malignant neoplasm of pancreas.
Outcome	Exposure	Method	Nsnp	β	Standard error	P value	Odds ratio	FDR q-value	β (95% CI)	OR (95% CI)
Adenocarcinoma and ductal carcinoma of pancreas	p__Bacteroidetes.c__Bacteroidia.o__Bacteroidales.f__Bacteroidaceae.g__Bacteroides.s__Bacteroides_coprocola	Inverse variance weighted	4	0.38141	0.144099	0.00812417	1.46435	0.57494	(0.099, 0.664)	(1.104, 1.942)
Adenocarcinoma and ductal carcinoma of pancreas	p__Bacteroidetes.c__Bacteroidia.o__Bacteroidales.f__Bacteroidaceae.g__Bacteroides.s__Bacteroides_coprocola	MR Egger	4	0.827282	0.542338	0.266673	2.28709	NA	(-0.236, 1.89)	(0.79, 6.621)
Adenocarcinoma and ductal carcinoma of pancreas	p__Bacteroidetes.c__Bacteroidia.o__Bacteroidales.f__Bacteroidaceae.g__Bacteroides.s__Bacteroides_coprocola	Weighted median	4	0.315248	0.17673	0.0744594	1.3706	NA	(-0.031, 0.662)	(0.969, 1.938)
Adenocarcinoma and ductal carcinoma of pancreas	p__Bacteroidetes.c__Bacteroidia.o__Bacteroidales.f__Bacteroidaceae.g__Bacteroides.s__Bacteroides_coprocola	Weighted mode	4	0.285616	0.226524	0.296498	1.33058	NA	(-0.158, 0.73)	(0.854, 2.074)
Adenocarcinoma and ductal carcinoma of pancreas	p__Bacteroidetes.c__Bacteroidia.o__Bacteroidales.f__Bacteroidaceae.g__Bacteroides.s__Bacteroides_coprocola	Simple mode	4	0.299638	0.230544	0.284558	1.34937	NA	(-0.152, 0.752)	(0.859, 2.12)
Adenocarcinoma and ductal carcinoma of pancreas	p__Bacteroidetes.c__Bacteroidia.o__Bacteroidales.f__Bacteroidaceae.g__Bacteroides.s__Bacteroides_finegoldii	Inverse variance weighted	12	0.275801	0.104935	0.00858119	1.31759	0.57494	(0.07, 0.481)	(1.073, 1.618)
Adenocarcinoma and ductal carcinoma of pancreas	p__Bacteroidetes.c__Bacteroidia.o__Bacteroidales.f__Bacteroidaceae.g__Bacteroides.s__Bacteroides_finegoldii	MR Egger	12	0.0772837	0.358932	0.833849	1.08035	NA	(-0.626, 0.781)	(0.535, 2.183)
Adenocarcinoma and ductal carcinoma of pancreas	p__Bacteroidetes.c__Bacteroidia.o__Bacteroidales.f__Bacteroidaceae.g__Bacteroides.s__Bacteroides_finegoldii	Weighted median	12	0.311936	0.143246	0.0294333	1.36607	NA	(0.031, 0.593)	(1.032, 1.809)
Adenocarcinoma and ductal carcinoma of pancreas	p__Bacteroidetes.c__Bacteroidia.o__Bacteroidales.f__Bacteroidaceae.g__Bacteroides.s__Bacteroides_finegoldii	Weighted mode	12	0.316081	0.216149	0.171626	1.37174	NA	(-0.108, 0.74)	(0.898, 2.095)
Adenocarcinoma and ductal carcinoma of pancreas	p__Bacteroidetes.c__Bacteroidia.o__Bacteroidales.f__Bacteroidaceae.g__Bacteroides.s__Bacteroides_finegoldii	Simple mode	12	0.316081	0.239284	0.213339	1.37174	NA	(-0.153, 0.785)	(0.858, 2.193)
Neuroendocrine tumor and carcinoma of pancreas	p__Bacteroidetes.c__Bacteroidia.o__Bacteroidales.f__Bacteroidaceae.g__Bacteroides.s__Bacteroides_finegoldii	Inverse variance weighted	12	-0.577578	0.233877	0.0135273	0.561256	0.651814	(-1.036, -0.119)	(0.355, 0.888)
Neuroendocrine tumor and carcinoma of pancreas	p__Bacteroidetes.c__Bacteroidia.o__Bacteroidales.f__Bacteroidaceae.g__Bacteroides.s__Bacteroides_finegoldii	MR Egger	12	-1.71297	0.773986	0.0512838	0.180329	NA	(-3.23, -0.196)	(0.04, 0.822)
Neuroendocrine tumor and carcinoma of pancreas	p__Bacteroidetes.c__Bacteroidia.o__Bacteroidales.f__Bacteroidaceae.g__Bacteroides.s__Bacteroides_finegoldii	Weighted median	12	-0.569955	0.311313	0.0671286	0.565551	NA	(-1.18, 0.04)	(0.307, 1.041)
Neuroendocrine tumor and carcinoma of pancreas	p__Bacteroidetes.c__Bacteroidia.o__Bacteroidales.f__Bacteroidaceae.g__Bacteroides.s__Bacteroides_finegoldii	Weighted mode	12	-0.58365	0.507503	0.274515	0.557858	NA	(-1.578, 0.411)	(0.206, 1.508)
Neuroendocrine tumor and carcinoma of pancreas	p__Bacteroidetes.c__Bacteroidia.o__Bacteroidales.f__Bacteroidaceae.g__Bacteroides.s__Bacteroides_finegoldii	Simple mode	12	-0.568614	0.513469	0.29175	0.56631	NA	(-1.575, 0.438)	(0.207, 1.549)
Benign neoplasm of Pancreas	p__Bacteroidetes.c__Bacteroidia.o__Bacteroidales.f__Bacteroidaceae.g__Bacteroides.s__Bacteroides_finegoldii	Inverse variance weighted	12	0.25189	0.108779	0.0205789	1.28645	0.983645	(0.039, 0.465)	(1.039, 1.592)
Benign neoplasm of Pancreas	p__Bacteroidetes.c__Bacteroidia.o__Bacteroidales.f__Bacteroidaceae.g__Bacteroides.s__Bacteroides_finegoldii	MR Egger	12	0.189515	0.360034	0.610099	1.20866	NA	(-0.516, 0.895)	(0.597, 2.448)
Benign neoplasm of Pancreas	p__Bacteroidetes.c__Bacteroidia.o__Bacteroidales.f__Bacteroidaceae.g__Bacteroides.s__Bacteroides_finegoldii	Weighted median	12	0.22283	0.138978	0.108856	1.24961	NA	(-0.05, 0.495)	(0.952, 1.641)
Benign neoplasm of Pancreas	p__Bacteroidetes.c__Bacteroidia.o__Bacteroidales.f__Bacteroidaceae.g__Bacteroides.s__Bacteroides_finegoldii	Weighted mode	12	0.195336	0.20295	0.356489	1.21572	NA	(-0.202, 0.593)	(0.817, 1.81)
Benign neoplasm of Pancreas	p__Bacteroidetes.c__Bacteroidia.o__Bacteroidales.f__Bacteroidaceae.g__Bacteroides.s__Bacteroides_finegoldii	Simple mode	12	0.192944	0.211249	0.380641	1.21282	NA	(-0.221, 0.607)	(0.802, 1.835)
Adenocarcinoma and ductal carcinoma of pancreas	p__Bacteroidetes.c__Bacteroidia.o__Bacteroidales.f__Bacteroidaceae.g__Bacteroides.s__Bacteroides_fragilis	Inverse variance weighted	15	0.281548	0.118774	0.0177669	1.32518	0.767581	(0.049, 0.514)	(1.05, 1.673)
Adenocarcinoma and ductal carcinoma of pancreas	p__Bacteroidetes.c__Bacteroidia.o__Bacteroidales.f__Bacteroidaceae.g__Bacteroides.s__Bacteroides_fragilis	MR Egger	15	0.14864	0.517082	0.778293	1.16025	NA	(-0.865, 1.162)	(0.421, 3.197)
Adenocarcinoma and ductal carcinoma of pancreas	p__Bacteroidetes.c__Bacteroidia.o__Bacteroidales.f__Bacteroidaceae.g__Bacteroides.s__Bacteroides_fragilis	Weighted median	15	0.234716	0.158966	0.139805	1.26455	NA	(-0.077, 0.546)	(0.926, 1.727)
Adenocarcinoma and ductal carcinoma of pancreas	p__Bacteroidetes.c__Bacteroidia.o__Bacteroidales.f__Bacteroidaceae.g__Bacteroides.s__Bacteroides_fragilis	Weighted mode	15	0.0114082	0.293065	0.969498	1.01147	NA	(-0.563, 0.586)	(0.569, 1.796)
Adenocarcinoma and ductal carcinoma of pancreas	p__Bacteroidetes.c__Bacteroidia.o__Bacteroidales.f__Bacteroidaceae.g__Bacteroides.s__Bacteroides_fragilis	Simple mode	15	-0.0132025	0.30961	0.966589	0.986884	NA	(-0.62, 0.594)	(0.538, 1.811)
Malignant neoplasm of pancreas	p__Bacteroidetes.c__Bacteroidia.o__Bacteroidales.f__Bacteroidaceae.g__Bacteroides.s__Bacteroides_fragilis	Inverse variance weighted	15	0.174032	0.0850053	0.0406278	1.19009	0.96684	(0.007, 0.341)	(1.007, 1.406)
Malignant neoplasm of pancreas	p__Bacteroidetes.c__Bacteroidia.o__Bacteroidales.f__Bacteroidaceae.g__Bacteroides.s__Bacteroides_fragilis	MR Egger	15	0.111108	0.370773	0.76917	1.11752	NA	(-0.616, 0.838)	(0.54, 2.311)
Malignant neoplasm of pancreas	p__Bacteroidetes.c__Bacteroidia.o__Bacteroidales.f__Bacteroidaceae.g__Bacteroides.s__Bacteroides_fragilis	Weighted median	15	0.144657	0.111384	0.194038	1.15564	NA	(-0.074, 0.363)	(0.929, 1.438)
Malignant neoplasm of pancreas	p__Bacteroidetes.c__Bacteroidia.o__Bacteroidales.f__Bacteroidaceae.g__Bacteroides.s__Bacteroides_fragilis	Weighted mode	15	0.0876689	0.175306	0.62478	1.09163	NA	(-0.256, 0.431)	(0.774, 1.539)
Malignant neoplasm of pancreas	p__Bacteroidetes.c__Bacteroidia.o__Bacteroidales.f__Bacteroidaceae.g__Bacteroides.s__Bacteroides_fragilis	Simple mode	15	0.110161	0.183229	0.557304	1.11646	NA	(-0.249, 0.469)	(0.78, 1.599)
Adenocarcinoma and ductal carcinoma of pancreas	p__Bacteroidetes.c__Bacteroidia.o__Bacteroidales.f__Porphyromonadaceae.g__Parabacteroides.s__Parabacteroides_distasonis	Inverse variance weighted	7	0.487022	0.226048	0.0312	1.62746	0.767581	(0.044, 0.93)	(1.045, 2.535)
Adenocarcinoma and ductal carcinoma of pancreas	p__Bacteroidetes.c__Bacteroidia.o__Bacteroidales.f__Porphyromonadaceae.g__Parabacteroides.s__Parabacteroides_distasonis	MR Egger	7	0.631791	0.94216	0.532213	1.88098	NA	(-1.215, 2.478)	(0.297, 11.922)
Adenocarcinoma and ductal carcinoma of pancreas	p__Bacteroidetes.c__Bacteroidia.o__Bacteroidales.f__Porphyromonadaceae.g__Parabacteroides.s__Parabacteroides_distasonis	Weighted median	7	0.375913	0.305774	0.218928	1.45632	NA	(-0.223, 0.975)	(0.8, 2.652)
Adenocarcinoma and ductal carcinoma of pancreas	p__Bacteroidetes.c__Bacteroidia.o__Bacteroidales.f__Porphyromonadaceae.g__Parabacteroides.s__Parabacteroides_distasonis	Weighted mode	7	0.295412	0.460917	0.54526	1.34368	NA	(-0.608, 1.199)	(0.544, 3.316)
Adenocarcinoma and ductal carcinoma of pancreas	p__Bacteroidetes.c__Bacteroidia.o__Bacteroidales.f__Porphyromonadaceae.g__Parabacteroides.s__Parabacteroides_distasonis	Simple mode	7	0.280133	0.478955	0.579939	1.32331	NA	(-0.659, 1.219)	(0.518, 3.383)
Adenocarcinoma and ductal carcinoma of pancreas	p__Bacteroidetes.c__Bacteroidia.o__Bacteroidales.f__Porphyromonadaceae.g__Parabacteroides.s__Parabacteroides_merdae	Inverse variance weighted	7	-0.492332	0.229924	0.0322518	0.6112	0.767581	(-0.943, -0.042)	(0.389, 0.959)
Adenocarcinoma and ductal carcinoma of pancreas	p__Bacteroidetes.c__Bacteroidia.o__Bacteroidales.f__Porphyromonadaceae.g__Parabacteroides.s__Parabacteroides_merdae	MR Egger	7	0.137242	0.849469	0.877976	1.14711	NA	(-1.528, 1.802)	(0.217, 6.063)
Adenocarcinoma and ductal carcinoma of pancreas	p__Bacteroidetes.c__Bacteroidia.o__Bacteroidales.f__Porphyromonadaceae.g__Parabacteroides.s__Parabacteroides_merdae	Weighted median	7	-0.443032	0.289323	0.125703	0.642087	NA	(-1.01, 0.124)	(0.364, 1.132)
Adenocarcinoma and ductal carcinoma of pancreas	p__Bacteroidetes.c__Bacteroidia.o__Bacteroidales.f__Porphyromonadaceae.g__Parabacteroides.s__Parabacteroides_merdae	Weighted mode	7	-0.370592	0.405546	0.396052	0.690325	NA	(-1.165, 0.424)	(0.312, 1.528)
Adenocarcinoma and ductal carcinoma of pancreas	p__Bacteroidetes.c__Bacteroidia.o__Bacteroidales.f__Porphyromonadaceae.g__Parabacteroides.s__Parabacteroides_merdae	Simple mode	7	-0.377596	0.392056	0.372682	0.685507	NA	(-1.146, 0.391)	(0.318, 1.478)
Adenocarcinoma and ductal carcinoma of pancreas	p__Bacteroidetes.c__Bacteroidia.o__Bacteroidales.f__Prevotellaceae.g__Prevotella.s__Prevotella_copri	Inverse variance weighted	10	0.424577	0.197082	0.0312155	1.52894	0.767581	(0.038, 0.811)	(1.039, 2.25)
Adenocarcinoma and ductal carcinoma of pancreas	p__Bacteroidetes.c__Bacteroidia.o__Bacteroidales.f__Prevotellaceae.g__Prevotella.s__Prevotella_copri	MR Egger	10	0.0958641	0.925857	0.920082	1.10061	NA	(-1.719, 1.911)	(0.179, 6.757)
Adenocarcinoma and ductal carcinoma of pancreas	p__Bacteroidetes.c__Bacteroidia.o__Bacteroidales.f__Prevotellaceae.g__Prevotella.s__Prevotella_copri	Weighted median	10	0.245415	0.283054	0.385929	1.27815	NA	(-0.309, 0.8)	(0.734, 2.226)
Adenocarcinoma and ductal carcinoma of pancreas	p__Bacteroidetes.c__Bacteroidia.o__Bacteroidales.f__Prevotellaceae.g__Prevotella.s__Prevotella_copri	Weighted mode	10	-0.0614079	0.495396	0.904073	0.94044	NA	(-1.032, 0.91)	(0.356, 2.483)
Adenocarcinoma and ductal carcinoma of pancreas	p__Bacteroidetes.c__Bacteroidia.o__Bacteroidales.f__Prevotellaceae.g__Prevotella.s__Prevotella_copri	Simple mode	10	0.0223824	0.489127	0.964501	1.02263	NA	(-0.936, 0.981)	(0.392, 2.667)
Malignant neoplasm of pancreas	p__Firmicutes.c__Clostridia.o__Clostridiales.f__Ruminococcaceae.g__Ruminococcus.s__Ruminococcus_lactaris	Inverse variance weighted	5	-0.436961	0.189441	0.0210779	0.645997	0.96684	(-0.808, -0.066)	(0.446, 0.936)
Malignant neoplasm of pancreas	p__Firmicutes.c__Clostridia.o__Clostridiales.f__Ruminococcaceae.g__Ruminococcus.s__Ruminococcus_lactaris	MR Egger	5	0.779165	0.810591	0.407346	2.17965	NA	(-0.81, 2.368)	(0.445, 10.675)
Malignant neoplasm of pancreas	p__Firmicutes.c__Clostridia.o__Clostridiales.f__Ruminococcaceae.g__Ruminococcus.s__Ruminococcus_lactaris	Weighted median	5	-0.236473	0.192524	0.219344	0.789407	NA	(-0.614, 0.141)	(0.541, 1.151)
Malignant neoplasm of pancreas	p__Firmicutes.c__Clostridia.o__Clostridiales.f__Ruminococcaceae.g__Ruminococcus.s__Ruminococcus_lactaris	Weighted mode	5	-0.178183	0.249956	0.515313	0.836789	NA	(-0.668, 0.312)	(0.513, 1.366)
Malignant neoplasm of pancreas	p__Firmicutes.c__Clostridia.o__Clostridiales.f__Ruminococcaceae.g__Ruminococcus.s__Ruminococcus_lactaris	Simple mode	5	-0.17035	0.255446	0.54135	0.843369	NA	(-0.671, 0.33)	(0.511, 1.391)
Adenocarcinoma and ductal carcinoma of pancreas	p__Firmicutes.c__Clostridia.o__Clostridiales.f__Ruminococcaceae.g__Ruminococcus.s__Ruminococcus_lactaris	Inverse variance weighted	5	-0.619972	0.307442	0.0437424	0.537959	0.799293	(-1.223, -0.017)	(0.294, 0.983)
Adenocarcinoma and ductal carcinoma of pancreas	p__Firmicutes.c__Clostridia.o__Clostridiales.f__Ruminococcaceae.g__Ruminococcus.s__Ruminococcus_lactaris	MR Egger	5	1.72137	1.06751	0.205246	5.59216	NA	(-0.371, 3.814)	(0.69, 45.317)
Adenocarcinoma and ductal carcinoma of pancreas	p__Firmicutes.c__Clostridia.o__Clostridiales.f__Ruminococcaceae.g__Ruminococcus.s__Ruminococcus_lactaris	Weighted median	5	-0.774972	0.307143	0.0116305	0.460717	NA	(-1.377, -0.173)	(0.252, 0.841)
Adenocarcinoma and ductal carcinoma of pancreas	p__Firmicutes.c__Clostridia.o__Clostridiales.f__Ruminococcaceae.g__Ruminococcus.s__Ruminococcus_lactaris	Weighted mode	5	-0.867893	0.451019	0.126644	0.419835	NA	(-1.752, 0.016)	(0.173, 1.016)
Adenocarcinoma and ductal carcinoma of pancreas	p__Firmicutes.c__Clostridia.o__Clostridiales.f__Ruminococcaceae.g__Ruminococcus.s__Ruminococcus_lactaris	Simple mode	5	-0.856532	0.39538	0.0962022	0.424632	NA	(-1.631, -0.082)	(0.196, 0.922)
Adenocarcinoma and ductal carcinoma of pancreas	p__Firmicutes.c__Erysipelotrichia.o__Erysipelotrichales.f__Erysipelotrichaceae.g__Holdemania.s__Holdemania_unclassified	Inverse variance weighted	6	0.524968	0.171593	0.00221799	1.6904	0.445816	(0.189, 0.861)	(1.208, 2.366)
Adenocarcinoma and ductal carcinoma of pancreas	p__Firmicutes.c__Erysipelotrichia.o__Erysipelotrichales.f__Erysipelotrichaceae.g__Holdemania.s__Holdemania_unclassified	MR Egger	6	1.50334	0.980299	0.199917	4.4967	NA	(-0.418, 3.425)	(0.658, 30.714)
Adenocarcinoma and ductal carcinoma of pancreas	p__Firmicutes.c__Erysipelotrichia.o__Erysipelotrichales.f__Erysipelotrichaceae.g__Holdemania.s__Holdemania_unclassified	Weighted median	6	0.628701	0.220447	0.00434533	1.87517	NA	(0.197, 1.061)	(1.217, 2.889)
Adenocarcinoma and ductal carcinoma of pancreas	p__Firmicutes.c__Erysipelotrichia.o__Erysipelotrichales.f__Erysipelotrichaceae.g__Holdemania.s__Holdemania_unclassified	Weighted mode	6	0.634088	0.304202	0.0915453	1.8853	NA	(0.038, 1.23)	(1.039, 3.422)
Adenocarcinoma and ductal carcinoma of pancreas	p__Firmicutes.c__Erysipelotrichia.o__Erysipelotrichales.f__Erysipelotrichaceae.g__Holdemania.s__Holdemania_unclassified	Simple mode	6	0.639992	0.312353	0.0957726	1.89647	NA	(0.028, 1.252)	(1.028, 3.498)
Malignant neoplasm of pancreas	p__Firmicutes.c__Erysipelotrichia.o__Erysipelotrichales.f__Erysipelotrichaceae.g__Holdemania.s__Holdemania_unclassified	Inverse variance weighted	6	0.348906	0.11548	0.00251646	1.41752	0.505809	(0.123, 0.575)	(1.13, 1.778)
Malignant neoplasm of pancreas	p__Firmicutes.c__Erysipelotrichia.o__Erysipelotrichales.f__Erysipelotrichaceae.g__Holdemania.s__Holdemania_unclassified	MR Egger	6	0.948923	0.657675	0.222537	2.58293	NA	(-0.34, 2.238)	(0.712, 9.374)
Malignant neoplasm of pancreas	p__Firmicutes.c__Erysipelotrichia.o__Erysipelotrichales.f__Erysipelotrichaceae.g__Holdemania.s__Holdemania_unclassified	Weighted median	6	0.367236	0.148014	0.0130983	1.44374	NA	(0.077, 0.657)	(1.08, 1.93)
Malignant neoplasm of pancreas	p__Firmicutes.c__Erysipelotrichia.o__Erysipelotrichales.f__Erysipelotrichaceae.g__Holdemania.s__Holdemania_unclassified	Weighted mode	6	0.437823	0.203017	0.0835471	1.54933	NA	(0.04, 0.836)	(1.041, 2.307)
Malignant neoplasm of pancreas	p__Firmicutes.c__Erysipelotrichia.o__Erysipelotrichales.f__Erysipelotrichaceae.g__Holdemania.s__Holdemania_unclassified	Simple mode	6	0.44294	0.21251	0.0915576	1.55728	NA	(0.026, 0.859)	(1.027, 2.362)
Adenocarcinoma and ductal carcinoma of pancreas	p__Firmicutes.c__Negativicutes.o__Selenomonadales.f__Veillonellaceae.g__Veillonella.s__Veillonella_unclassified	Inverse variance weighted	10	-0.247771	0.119533	0.0381881	0.780539	0.767581	(-0.482, -0.013)	(0.618, 0.987)
Adenocarcinoma and ductal carcinoma of pancreas	p__Firmicutes.c__Negativicutes.o__Selenomonadales.f__Veillonellaceae.g__Veillonella.s__Veillonella_unclassified	MR Egger	10	-0.399343	0.458928	0.409559	0.670761	NA	(-1.299, 0.5)	(0.273, 1.649)
Adenocarcinoma and ductal carcinoma of pancreas	p__Firmicutes.c__Negativicutes.o__Selenomonadales.f__Veillonellaceae.g__Veillonella.s__Veillonella_unclassified	Weighted median	10	-0.124837	0.154541	0.419209	0.882641	NA	(-0.428, 0.178)	(0.652, 1.195)
Adenocarcinoma and ductal carcinoma of pancreas	p__Firmicutes.c__Negativicutes.o__Selenomonadales.f__Veillonellaceae.g__Veillonella.s__Veillonella_unclassified	Weighted mode	10	-0.0493286	0.231634	0.836105	0.951868	NA	(-0.503, 0.405)	(0.605, 1.499)
Adenocarcinoma and ductal carcinoma of pancreas	p__Firmicutes.c__Negativicutes.o__Selenomonadales.f__Veillonellaceae.g__Veillonella.s__Veillonella_unclassified	Simple mode	10	-0.0386719	0.256959	0.883691	0.962066	NA	(-0.542, 0.465)	(0.581, 1.592)
Adenocarcinoma and ductal carcinoma of pancreas	p__Proteobacteria.c__Gammaproteobacteria.o__Pasteurellales	Inverse variance weighted	3	0.50009	0.23774	0.0354204	1.64887	0.767581	(0.034, 0.966)	(1.035, 2.628)
Adenocarcinoma and ductal carcinoma of pancreas	p__Proteobacteria.c__Gammaproteobacteria.o__Pasteurellales	MR Egger	3	0.690006	1.64829	0.747609	1.99373	NA	(-2.541, 3.921)	(0.079, 50.433)
Adenocarcinoma and ductal carcinoma of pancreas	p__Proteobacteria.c__Gammaproteobacteria.o__Pasteurellales	Weighted median	3	0.482021	0.293121	0.100085	1.61934	NA	(-0.092, 1.057)	(0.912, 2.876)
Adenocarcinoma and ductal carcinoma of pancreas	p__Proteobacteria.c__Gammaproteobacteria.o__Pasteurellales	Weighted mode	3	0.471827	0.337816	0.297313	1.60292	NA	(-0.19, 1.134)	(0.827, 3.108)
Adenocarcinoma and ductal carcinoma of pancreas	p__Proteobacteria.c__Gammaproteobacteria.o__Pasteurellales	Simple mode	3	0.469597	0.325302	0.285667	1.59935	NA	(-0.168, 1.107)	(0.845, 3.026)
Adenocarcinoma and ductal carcinoma of pancreas	p__Proteobacteria.c__Gammaproteobacteria.o__Pasteurellales.f__Pasteurellaceae	Inverse variance weighted	3	0.500152	0.237767	0.0354185	1.64897	0.767581	(0.034, 0.966)	(1.035, 2.628)
Adenocarcinoma and ductal carcinoma of pancreas	p__Proteobacteria.c__Gammaproteobacteria.o__Pasteurellales.f__Pasteurellaceae	MR Egger	3	0.690878	1.64948	0.747487	1.99547	NA	(-2.542, 3.924)	(0.079, 50.595)
Adenocarcinoma and ductal carcinoma of pancreas	p__Proteobacteria.c__Gammaproteobacteria.o__Pasteurellales.f__Pasteurellaceae	Weighted median	3	0.482039	0.287312	0.0933956	1.61937	NA	(-0.081, 1.045)	(0.922, 2.844)
Adenocarcinoma and ductal carcinoma of pancreas	p__Proteobacteria.c__Gammaproteobacteria.o__Pasteurellales.f__Pasteurellaceae	Weighted mode	3	0.472105	0.33203	0.290986	1.60337	NA	(-0.179, 1.123)	(0.836, 3.074)
Adenocarcinoma and ductal carcinoma of pancreas	p__Proteobacteria.c__Gammaproteobacteria.o__Pasteurellales.f__Pasteurellaceae	Simple mode	3	0.469883	0.339123	0.300161	1.59981	NA	(-0.195, 1.135)	(0.823, 3.11)
Benign neoplasm of Pancreas	p__Bacteroidetes.c__Bacteroidia.o__Bacteroidales.f__Bacteroidaceae.g__Bacteroides.s__Bacteroides_vulgatus	Inverse variance weighted	7	0.694653	0.274492	0.0113839	2.00301	0.983645	(0.157, 1.233)	(1.17, 3.43)
Benign neoplasm of Pancreas	p__Bacteroidetes.c__Bacteroidia.o__Bacteroidales.f__Bacteroidaceae.g__Bacteroides.s__Bacteroides_vulgatus	MR Egger	7	1.14427	1.2795	0.412133	3.14014	NA	(-1.364, 3.652)	(0.256, 38.555)
Benign neoplasm of Pancreas	p__Bacteroidetes.c__Bacteroidia.o__Bacteroidales.f__Bacteroidaceae.g__Bacteroides.s__Bacteroides_vulgatus	Weighted median	7	0.69293	0.360953	0.0548928	1.99957	NA	(-0.015, 1.4)	(0.986, 4.057)
Benign neoplasm of Pancreas	p__Bacteroidetes.c__Bacteroidia.o__Bacteroidales.f__Bacteroidaceae.g__Bacteroides.s__Bacteroides_vulgatus	Weighted mode	7	0.940708	0.520197	0.120547	2.56179	NA	(-0.079, 1.96)	(0.924, 7.101)
Benign neoplasm of Pancreas	p__Bacteroidetes.c__Bacteroidia.o__Bacteroidales.f__Bacteroidaceae.g__Bacteroides.s__Bacteroides_vulgatus	Simple mode	7	0.864887	0.4896	0.127738	2.37474	NA	(-0.095, 1.825)	(0.91, 6.2)
Benign neoplasm of Pancreas	p__Proteobacteria.c__Betaproteobacteria.o__Burkholderiales.f__Sutterellaceae.g__Parasutterella.s__Parasutterella_excrementihominis	Inverse variance weighted	11	0.445819	0.210587	0.0342569	1.56177	0.983645	(0.033, 0.859)	(1.034, 2.36)
Benign neoplasm of Pancreas	p__Proteobacteria.c__Betaproteobacteria.o__Burkholderiales.f__Sutterellaceae.g__Parasutterella.s__Parasutterella_excrementihominis	MR Egger	11	0.221434	1.26074	0.864466	1.24786	NA	(-2.25, 2.692)	(0.105, 14.768)
Benign neoplasm of Pancreas	p__Proteobacteria.c__Betaproteobacteria.o__Burkholderiales.f__Sutterellaceae.g__Parasutterella.s__Parasutterella_excrementihominis	Weighted median	11	0.276688	0.253765	0.275567	1.31876	NA	(-0.221, 0.774)	(0.802, 2.169)
Benign neoplasm of Pancreas	p__Proteobacteria.c__Betaproteobacteria.o__Burkholderiales.f__Sutterellaceae.g__Parasutterella.s__Parasutterella_excrementihominis	Weighted mode	11	0.0809954	0.379542	0.8353	1.08437	NA	(-0.663, 0.825)	(0.515, 2.282)
Benign neoplasm of Pancreas	p__Proteobacteria.c__Betaproteobacteria.o__Burkholderiales.f__Sutterellaceae.g__Parasutterella.s__Parasutterella_excrementihominis	Simple mode	11	0.107542	0.438304	0.81114	1.11354	NA	(-0.752, 0.967)	(0.472, 2.629)
Neuroendocrine tumor and carcinoma of pancreas	p__Bacteroidetes.c__Bacteroidia.o__Bacteroidales.f__Prevotellaceae.g__Paraprevotella	Inverse variance weighted	8	1.39188	0.427783	0.00113908	4.02241	0.0763184	(0.553, 2.23)	(1.739, 9.303)
Neuroendocrine tumor and carcinoma of pancreas	p__Bacteroidetes.c__Bacteroidia.o__Bacteroidales.f__Prevotellaceae.g__Paraprevotella	MR Egger	8	-1.30335	2.10556	0.558666	0.271619	NA	(-5.43, 2.824)	(0.004, 16.836)
Neuroendocrine tumor and carcinoma of pancreas	p__Bacteroidetes.c__Bacteroidia.o__Bacteroidales.f__Prevotellaceae.g__Paraprevotella	Weighted median	8	1.0384	0.589871	0.0783433	2.82469	NA	(-0.118, 2.195)	(0.889, 8.976)
Neuroendocrine tumor and carcinoma of pancreas	p__Bacteroidetes.c__Bacteroidia.o__Bacteroidales.f__Prevotellaceae.g__Paraprevotella	Weighted mode	8	0.843333	0.724467	0.28253	2.3241	NA	(-0.577, 2.263)	(0.562, 9.615)
Neuroendocrine tumor and carcinoma of pancreas	p__Bacteroidetes.c__Bacteroidia.o__Bacteroidales.f__Prevotellaceae.g__Paraprevotella	Simple mode	8	0.940123	0.820414	0.28949	2.5603	NA	(-0.668, 2.548)	(0.513, 12.783)
Neuroendocrine tumor and carcinoma of pancreas	p__Bacteroidetes.c__Bacteroidia.o__Bacteroidales.f__Prevotellaceae.g__Paraprevotella.s__Paraprevotella_unclassified	Inverse variance weighted	7	1.71498	0.502042	0.000635457	5.55657	0.0638634	(0.731, 2.699)	(2.077, 14.865)
Neuroendocrine tumor and carcinoma of pancreas	p__Bacteroidetes.c__Bacteroidia.o__Bacteroidales.f__Prevotellaceae.g__Paraprevotella.s__Paraprevotella_unclassified	MR Egger	7	3.36926	5.20074	0.545655	29.0571	NA	(-6.824, 13.563)	(0.001, 776632.391)
Neuroendocrine tumor and carcinoma of pancreas	p__Bacteroidetes.c__Bacteroidia.o__Bacteroidales.f__Prevotellaceae.g__Paraprevotella.s__Paraprevotella_unclassified	Weighted median	7	1.584	0.694983	0.0226556	4.87442	NA	(0.222, 2.946)	(1.248, 19.033)
Neuroendocrine tumor and carcinoma of pancreas	p__Bacteroidetes.c__Bacteroidia.o__Bacteroidales.f__Prevotellaceae.g__Paraprevotella.s__Paraprevotella_unclassified	Weighted mode	7	1.54102	0.849405	0.119572	4.66934	NA	(-0.124, 3.206)	(0.884, 24.677)
Neuroendocrine tumor and carcinoma of pancreas	p__Bacteroidetes.c__Bacteroidia.o__Bacteroidales.f__Prevotellaceae.g__Paraprevotella.s__Paraprevotella_unclassified	Simple mode	7	1.48726	0.986207	0.182266	4.42497	NA	(-0.446, 3.42)	(0.64, 30.576)
Neuroendocrine tumor and carcinoma of pancreas	p__Bacteroidetes.c__Bacteroidia.o__Bacteroidales.f__Prevotellaceae.g__Paraprevotella.s__Paraprevotella_xylaniphila	Inverse variance weighted	11	-1.02411	0.29054	0.000423735	0.359116	0.0638634	(-1.594, -0.455)	(0.203, 0.635)
Neuroendocrine tumor and carcinoma of pancreas	p__Bacteroidetes.c__Bacteroidia.o__Bacteroidales.f__Prevotellaceae.g__Paraprevotella.s__Paraprevotella_xylaniphila	MR Egger	11	-1.155	1.40266	0.431541	0.315058	NA	(-3.904, 1.594)	(0.02, 4.925)
Neuroendocrine tumor and carcinoma of pancreas	p__Bacteroidetes.c__Bacteroidia.o__Bacteroidales.f__Prevotellaceae.g__Paraprevotella.s__Paraprevotella_xylaniphila	Weighted median	11	-1.05551	0.398627	0.00810044	0.348016	NA	(-1.837, -0.274)	(0.159, 0.76)
Neuroendocrine tumor and carcinoma of pancreas	p__Bacteroidetes.c__Bacteroidia.o__Bacteroidales.f__Prevotellaceae.g__Paraprevotella.s__Paraprevotella_xylaniphila	Weighted mode	11	-1.21157	0.630652	0.0836524	0.297731	NA	(-2.448, 0.025)	(0.086, 1.025)
Neuroendocrine tumor and carcinoma of pancreas	p__Bacteroidetes.c__Bacteroidia.o__Bacteroidales.f__Prevotellaceae.g__Paraprevotella.s__Paraprevotella_xylaniphila	Simple mode	11	-1.21157	0.627112	0.0821654	0.297731	NA	(-2.441, 0.018)	(0.087, 1.018)
Neuroendocrine tumor and carcinoma of pancreas	p__Firmicutes.c__Clostridia.o__Clostridiales.f__Clostridiales_noname.g__Pseudoflavonifractor	Inverse variance weighted	8	-0.988033	0.476205	0.0380043	0.372308	0.8318	(-1.921, -0.055)	(0.146, 0.947)
Neuroendocrine tumor and carcinoma of pancreas	p__Firmicutes.c__Clostridia.o__Clostridiales.f__Clostridiales_noname.g__Pseudoflavonifractor	MR Egger	8	-2.15958	2.30748	0.385445	0.115374	NA	(-6.682, 2.363)	(0.001, 10.624)
Neuroendocrine tumor and carcinoma of pancreas	p__Firmicutes.c__Clostridia.o__Clostridiales.f__Clostridiales_noname.g__Pseudoflavonifractor	Weighted median	8	-0.789869	0.557483	0.156528	0.453904	NA	(-1.883, 0.303)	(0.152, 1.354)
Neuroendocrine tumor and carcinoma of pancreas	p__Firmicutes.c__Clostridia.o__Clostridiales.f__Clostridiales_noname.g__Pseudoflavonifractor	Weighted mode	8	-0.961451	1.08173	0.403613	0.382338	NA	(-3.082, 1.159)	(0.046, 3.186)
Neuroendocrine tumor and carcinoma of pancreas	p__Firmicutes.c__Clostridia.o__Clostridiales.f__Clostridiales_noname.g__Pseudoflavonifractor	Simple mode	8	-0.741841	1.01479	0.488504	0.476236	NA	(-2.731, 1.247)	(0.065, 3.48)
Neuroendocrine tumor and carcinoma of pancreas	p__Firmicutes.c__Clostridia.o__Clostridiales.f__Lachnospiraceae.g__Blautia.s__Ruminococcus_torques	Inverse variance weighted	4	1.38992	0.635422	0.0287139	4.01451	0.8245	(0.144, 2.635)	(1.155, 13.948)
Neuroendocrine tumor and carcinoma of pancreas	p__Firmicutes.c__Clostridia.o__Clostridiales.f__Lachnospiraceae.g__Blautia.s__Ruminococcus_torques	MR Egger	4	1.63943	3.93314	0.717284	5.15226	NA	(-6.07, 9.348)	(0.002, 11480.414)
Neuroendocrine tumor and carcinoma of pancreas	p__Firmicutes.c__Clostridia.o__Clostridiales.f__Lachnospiraceae.g__Blautia.s__Ruminococcus_torques	Weighted median	4	1.09143	0.76836	0.155473	2.97852	NA	(-0.415, 2.597)	(0.661, 13.429)
Neuroendocrine tumor and carcinoma of pancreas	p__Firmicutes.c__Clostridia.o__Clostridiales.f__Lachnospiraceae.g__Blautia.s__Ruminococcus_torques	Weighted mode	4	1.03635	0.948139	0.354291	2.81891	NA	(-0.822, 2.895)	(0.44, 18.078)
Neuroendocrine tumor and carcinoma of pancreas	p__Firmicutes.c__Clostridia.o__Clostridiales.f__Lachnospiraceae.g__Blautia.s__Ruminococcus_torques	Simple mode	4	1.0256	0.966723	0.366578	2.78877	NA	(-0.869, 2.92)	(0.419, 18.548)
Neuroendocrine tumor and carcinoma of pancreas	p__Firmicutes.c__Erysipelotrichia.o__Erysipelotrichales.f__Erysipelotrichaceae.g__Holdemania.s__Holdemania_filiformis	Inverse variance weighted	3	1.21447	0.519749	0.0194571	3.36852	0.651814	(0.196, 2.233)	(1.216, 9.33)
Neuroendocrine tumor and carcinoma of pancreas	p__Firmicutes.c__Erysipelotrichia.o__Erysipelotrichales.f__Erysipelotrichaceae.g__Holdemania.s__Holdemania_filiformis	MR Egger	3	-2.35779	3.97307	0.659036	0.0946289	NA	(-10.145, 5.429)	(0, 228.017)
Neuroendocrine tumor and carcinoma of pancreas	p__Firmicutes.c__Erysipelotrichia.o__Erysipelotrichales.f__Erysipelotrichaceae.g__Holdemania.s__Holdemania_filiformis	Weighted median	3	1.10416	0.681433	0.105158	3.01668	NA	(-0.231, 2.44)	(0.793, 11.47)
Neuroendocrine tumor and carcinoma of pancreas	p__Firmicutes.c__Erysipelotrichia.o__Erysipelotrichales.f__Erysipelotrichaceae.g__Holdemania.s__Holdemania_filiformis	Weighted mode	3	0.930562	0.852567	0.389015	2.53593	NA	(-0.74, 2.602)	(0.477, 13.485)
[truncated: 291 more rows]

## Sheet: Table S4
Table S4. Mendelian Randomization analysis on the causal effect between gut microbiota and immune cells.
[truncated: 2,616 more rows]

[truncated: 5 more sheets: Table S5, Table S6, Table S7, Table S8, Table S9]
